# Supplementary material for: Rhizosphere Soil Fungal Communities of Aluminum-Tolerant and -Sensitive Soybean Genotypes Respond Differently to Aluminum Stress in an Acid Soil
Source: Front Microbiol. 2020 May 28;11:1177. doi: 10.3389/fmicb.2020.01177 (PMC7270577; doi:10.3389/fmicb.2020.01177)
Supplement: Supplementary file 2 [file Data_Sheet_2.xlsx]

## Sheet: Table S1
Table S1 Effects of different soybeans genotype and Al concentrations on soil physicochemical properties. Al-T: Al-tolerant soybean genotype; Al-S: Al-sensitive soybean genotype.
Genotype	Al concentration	pH	Exchangeable H+	Exchangeable Al3+	TC	TN	C:N	TK	TP	AP	NH4+-N	NO3--N
	mg kg-1		cmol kg-1	cmol kg-1	g kg-1	g kg-1		g kg-1	g kg-1	g kg-1	mg kg-1	mg kg-1
Al-T	0	5.79±0.37a	0.04±0.02c	0.06±0.03d	10.30±0.41a	0.33±0.07a	32.96±10.83a	12.15±1.04a	0.28±0.02a	63.04±6.75a	75.25±16.41a	17.02±1.05a
Al-S	0	5.42±0.19b	0.02±0.01c	0.03±0.02d	9.91±0.77ab	0.33±0.04a	30.16±4.42a	11.59±1.57ab	0.27±0.02a	67.83±3.28a	85.93±12.66ab	16.54±1.31a
Al-T	0.2	4.35±0.19b	0.21±0.11b	0.60±0.18c	9.40±0.66abc	0.36±0.05a	26.71±3.46a	11.49±1.41ab	0.28±0.02a	52.77±4.07b	72.37±8.54b	12.04±2.72b
Al-S	0.2	4.25±0.18b	0.23±0.12b	0.86±0.36c	9.19±0.80bc	0.31±0.06a	30.01±5.67a	10.72±1.30ab	0.26±0.04a	43.22±7.38c	55.82±5.55c	9.09±0.85c
Al-T	0.4	3.95±0.04d	0.40±0.07a	2.37±0.49b	8.89±0.67c	0.31±0.06a	30.19±6.43a	11.20±1.68ab	0.26±0.02a	41.14±3.84c	46.66±3.36c	5.81±1.05d
Al-S	0.4	3.82±0.18d	0.49±0.12a	3.01±0.36a	9.24±0.80bc	0.31±0.06a	30.48±5.67a	10.29±1.01b	0.27±0.04a	32.56±4.38d	36.13±5.55d	3.53±0.85e

## Sheet: Table S2
Table S2 The results of indicator species analysis
Taxon	high.S	high.T	low.S	low.T	no.S	no.T	high.S+high.T	high.S+low.S	high.S+low.T	high.S+no.S	high.S+no.T	high.T+low.S	high.T+low.T	high.T+no.S	high.T+no.T	low.S+low.T	low.S+no.S	low.S+no.T	low.T+no.S	low.T+no.T	no.S+no.T	high.S+high.T+low.S	high.S+high.T+low.T	high.S+high.T+no.S	high.S+high.T+no.T	high.S+low.S+low.T	high.S+low.S+no.S	high.S+low.S+no.T	high.S+low.T+no.S	high.S+low.T+no.T	high.S+no.S+no.T	high.T+low.S+low.T	high.T+low.S+no.S	high.T+low.S+no.T	high.T+low.T+no.S	high.T+low.T+no.T	high.T+no.S+no.T	low.S+low.T+no.S	low.S+low.T+no.T	low.S+no.S+no.T	low.T+no.S+no.T	high.S+high.T+low.S+low.T	high.S+high.T+low.S+no.S	high.S+high.T+low.S+no.T	high.S+high.T+low.T+no.S	high.S+high.T+low.T+no.T	high.S+high.T+no.S+no.T	high.S+low.S+low.T+no.S	high.S+low.S+low.T+no.T
p:Ascomycota	0.191509	0.400503	0.28135	0.130948	-0.438804	-0.565507	0.468027	0.373828	0.254925	-0.195504	-0.295671	0.539053	0.420149	-0.0302794	-0.130447	0.32595	-0.124478	-0.224646	-0.243382	-0.343549	-0.793978	0.650966	0.538863	0.114195	0.0197563	0.450052	0.0253835	-0.0690552	-0.0867197	-0.181158	-0.605827	0.605827	0.181158	0.0867197	0.0690552	-0.0253835	-0.450052	-0.0197563	-0.114195	-0.538863	-0.650966	0.793978	0.343549	0.243382	0.224646	0.124478	-0.32595	0.130447	0.0302794
_c:Ascomycota_ic	-0.126722	-0.0117314	0.585524	-0.112784	-0.109299	-0.224987	-0.109457	0.362714	-0.189346	-0.186591	-0.27805	0.453623	-0.098438	-0.0956832	-0.187142	0.373734	0.376488	0.285029	-0.175572	-0.267031	-0.264277	0.333226	-0.187261	-0.184664	-0.270893	0.257906	0.260504	0.174275	-0.259984	-0.346213	-0.343615	0.343615	0.346213	0.259984	-0.174275	-0.260504	-0.257906	0.270893	0.184664	0.187261	-0.333226	0.264277	0.267031	0.175572	-0.285029	-0.376488	-0.373734	0.187142	0.0956832
__o:Ascomycota_ic	-0.126722	-0.0117314	0.585524	-0.112784	-0.109299	-0.224987	-0.109457	0.362714	-0.189346	-0.186591	-0.27805	0.453623	-0.098438	-0.0956832	-0.187142	0.373734	0.376488	0.285029	-0.175572	-0.267031	-0.264277	0.333226	-0.187261	-0.184664	-0.270893	0.257906	0.260504	0.174275	-0.259984	-0.346213	-0.343615	0.343615	0.346213	0.259984	-0.174275	-0.260504	-0.257906	0.270893	0.184664	0.187261	-0.333226	0.264277	0.267031	0.175572	-0.285029	-0.376488	-0.373734	0.187142	0.0956832
___f:Ascomycota_ic	-0.126722	-0.0117314	0.585524	-0.112784	-0.109299	-0.224987	-0.109457	0.362714	-0.189346	-0.186591	-0.27805	0.453623	-0.098438	-0.0956832	-0.187142	0.373734	0.376488	0.285029	-0.175572	-0.267031	-0.264277	0.333226	-0.187261	-0.184664	-0.270893	0.257906	0.260504	0.174275	-0.259984	-0.346213	-0.343615	0.343615	0.346213	0.259984	-0.174275	-0.260504	-0.257906	0.270893	0.184664	0.187261	-0.333226	0.264277	0.267031	0.175572	-0.285029	-0.376488	-0.373734	0.187142	0.0956832
____g:Acremonium_Asco	-0.0878771	0.36654	-0.091346	-0.0982836	0.0300632	-0.119097	0.220302	-0.141688	-0.147173	-0.0457059	-0.163627	0.21756	0.212075	0.313542	0.195621	-0.149915	-0.0484483	-0.166369	-0.053933	-0.171854	-0.0703871	0.139618	0.134447	0.230111	0.118934	-0.206841	-0.111177	-0.222354	-0.116348	-0.227525	-0.131861	0.131861	0.227525	0.116348	0.222354	0.111177	0.206841	-0.118934	-0.230111	-0.134447	-0.139618	0.0703871	0.171854	0.053933	0.166369	0.0484483	0.149915	-0.195621	-0.313542
_____OTU360	-0.078064	0.369503	-0.098881	-0.098881	0.00867377	-0.102351	0.230403	-0.139887	-0.139887	-0.0548578	-0.14263	0.213945	0.213945	0.298975	0.211202	-0.156345	-0.0713151	-0.159088	-0.0713151	-0.159088	-0.074058	0.143524	0.143524	0.223691	0.140938	-0.205589	-0.125422	-0.208175	-0.125422	-0.208175	-0.128008	0.128008	0.208175	0.125422	0.208175	0.125422	0.205589	-0.140938	-0.223691	-0.143524	-0.143524	0.074058	0.159088	0.0713151	0.159088	0.0713151	0.156345	-0.211202	-0.298975
_____OTU683	-0.177514	0.0507183	-0.177514	0.202873	0.278951	-0.177514	-0.100241	-0.280674	0.0200482	0.0801927	-0.280674	-0.100241	0.200482	0.260626	-0.100241	0.0200482	0.0801927	-0.280674	0.380915	0.0200482	0.0801927	-0.226819	0.0567048	0.11341	-0.226819	-0.11341	-0.0567048	-0.396934	0.226819	-0.11341	-0.0567048	0.0567048	0.11341	-0.226819	0.396934	0.0567048	0.11341	0.226819	-0.11341	-0.0567048	0.226819	-0.0801927	-0.0200482	-0.380915	0.280674	-0.0801927	-0.0200482	0.100241	-0.260626
_____OTU735	-0.0341993	-0.102598	0.307794	-0.170996	0.170996	-0.170996	-0.108148	0.216295	-0.162221	0.108148	-0.162221	0.162221	-0.216295	0.0540738	-0.216295	0.108148	0.378517	0.108148	0	-0.270369	0	0.127453	-0.229416	0.0254906	-0.229416	0.0764719	0.331378	0.0764719	-0.0254906	-0.280397	-0.0254906	0.0254906	0.280397	0.0254906	-0.0764719	-0.331378	-0.0764719	0.229416	-0.0254906	0.229416	-0.127453	0	0.270369	0	-0.108148	-0.378517	-0.108148	0.216295	-0.0540738
____g:Staphylotrichum	-0.0946203	-0.0659192	0.604007	-0.0834199	-0.162523	-0.197524	-0.126918	0.402705	-0.140753	-0.20329	-0.230961	0.425396	-0.118063	-0.180599	-0.20827	0.41156	0.349024	0.321353	-0.194435	-0.222106	-0.284642	0.330541	-0.181837	-0.240797	-0.266885	0.317497	0.258537	0.232448	-0.253841	-0.279929	-0.338889	0.338889	0.279929	0.253841	-0.232448	-0.258537	-0.317497	0.266885	0.240797	0.181837	-0.330541	0.284642	0.222106	0.194435	-0.321353	-0.349024	-0.41156	0.20827	0.180599
_____OTU50	-0.099154	-0.0661027	0.604769	-0.0808703	-0.163147	-0.195495	-0.130647	0.399724	-0.142322	-0.207367	-0.232941	0.425853	-0.116192	-0.181238	-0.206811	0.414178	0.349133	0.32356	-0.192913	-0.218486	-0.283532	0.327593	-0.183452	-0.244778	-0.268889	0.316586	0.255261	0.23115	-0.255785	-0.279896	-0.341221	0.341221	0.279896	0.255785	-0.23115	-0.255261	-0.316586	0.268889	0.244778	0.183452	-0.327593	0.283532	0.218486	0.192913	-0.32356	-0.349133	-0.414178	0.206811	0.181238
_____OTU624	0.328949	-0.056162	-0.104301	-0.104301	0.0401157	-0.104301	0.215657	0.1776	0.1776	0.291771	0.1776	-0.126857	-0.126857	-0.0126857	-0.126857	-0.164914	-0.0507428	-0.164914	-0.0507428	-0.164914	-0.0507428	0.125582	0.125582	0.233224	0.125582	0.0897014	0.197343	0.0897014	0.197343	0.0897014	0.197343	-0.197343	-0.0897014	-0.197343	-0.0897014	-0.197343	-0.0897014	-0.125582	-0.233224	-0.125582	-0.125582	0.0507428	0.164914	0.0507428	0.164914	0.0507428	0.164914	0.126857	0.0126857
_____OTU950	-0.105409	0.105409	0.527046	-0.210819	-0.105409	-0.210819	0	0.333333	-0.25	-0.166667	-0.25	0.5	-0.0833333	0	-0.0833333	0.25	0.333333	0.25	-0.25	-0.333333	-0.25	0.392837	-0.157135	-0.0785674	-0.157135	0.157135	0.235702	0.157135	-0.31427	-0.392837	-0.31427	0.31427	0.392837	0.31427	-0.157135	-0.235702	-0.157135	0.157135	0.0785674	0.157135	-0.392837	0.25	0.333333	0.25	-0.25	-0.333333	-0.25	0.0833333	0
____g:Tetracladium	-0.158477	-0.210477	0.0272382	-0.106477	0.495241	-0.0470479	-0.291684	-0.103753	-0.209464	0.266235	-0.162482	-0.144863	-0.250574	0.225125	-0.203592	-0.0626435	0.413056	-0.0156609	0.307345	-0.121372	0.354328	-0.2547	-0.354365	0.0941283	-0.31007	-0.177183	0.271311	-0.132887	0.171646	-0.232552	0.215941	-0.215941	0.232552	-0.171646	0.132887	-0.271311	0.177183	0.31007	-0.0941283	0.354365	0.2547	-0.354328	0.121372	-0.307345	0.0156609	-0.413056	0.0626435	0.203592	-0.225125
_____OTU264	-0.158477	-0.210477	0.0272382	-0.106477	0.495241	-0.0470479	-0.291684	-0.103753	-0.209464	0.266235	-0.162482	-0.144863	-0.250574	0.225125	-0.203592	-0.0626435	0.413056	-0.0156609	0.307345	-0.121372	0.354328	-0.2547	-0.354365	0.0941283	-0.31007	-0.177183	0.271311	-0.132887	0.171646	-0.232552	0.215941	-0.215941	0.232552	-0.171646	0.132887	-0.271311	0.177183	0.31007	-0.0941283	0.354365	0.2547	-0.354328	0.121372	-0.307345	0.0156609	-0.413056	0.0626435	0.203592	-0.225125
_c:Dothideomycetes	-0.071103	0.368834	-0.110182	-0.185004	-0.0873059	0.0847609	0.235377	-0.143319	-0.20247	-0.125233	0.0107975	0.204482	0.14533	0.222567	0.358598	-0.233365	-0.156128	-0.0200972	-0.21528	-0.0792488	-0.00201196	0.13979	0.0840218	0.156841	0.285092	-0.273016	-0.200196	-0.0719449	-0.255965	-0.127714	-0.054894	0.054894	0.127714	0.255965	0.0719449	0.200196	0.273016	-0.285092	-0.156841	-0.0840218	-0.13979	0.00201196	0.0792488	0.21528	0.0200972	0.156128	0.233365	-0.358598	-0.222567
__o:Botryosphaeriales	-0.20306	-0.232622	-0.108041	-0.137602	-0.0615867	0.742911	-0.344437	-0.245947	-0.269317	-0.209222	0.42679	-0.269317	-0.292688	-0.232592	0.403419	-0.194198	-0.134102	0.501909	-0.157473	0.478539	0.538634	-0.405267	-0.427301	-0.370642	0.228995	-0.334443	-0.277785	0.321853	-0.299819	0.299819	0.356477	-0.356477	-0.299819	0.299819	-0.321853	0.277785	0.334443	-0.228995	0.370642	0.427301	0.405267	-0.538634	-0.478539	0.157473	-0.501909	0.134102	0.194198	-0.403419	0.232592
___f:Aplosporellaceae	-0.162273	-0.154091	-0.0804548	0.0750002	0.107728	0.214091	-0.250108	-0.191893	-0.0689953	-0.0431221	0.040966	-0.185425	-0.062527	-0.0366538	0.0474343	-0.00431221	0.021561	0.105649	0.144459	0.228547	0.25442	-0.295772	-0.179902	-0.155509	-0.0762298	-0.125017	-0.100623	-0.0213443	0.015246	0.0945249	0.118918	-0.118918	-0.0945249	-0.015246	0.0213443	0.100623	0.125017	0.0762298	0.155509	0.179902	0.295772	-0.25442	-0.228547	-0.144459	-0.105649	-0.021561	0.00431221	-0.0474343	0.0366538
____g:Aplosporella	-0.162273	-0.154091	-0.0804548	0.0750002	0.107728	0.214091	-0.250108	-0.191893	-0.0689953	-0.0431221	0.040966	-0.185425	-0.062527	-0.0366538	0.0474343	-0.00431221	0.021561	0.105649	0.144459	0.228547	0.25442	-0.295772	-0.179902	-0.155509	-0.0762298	-0.125017	-0.100623	-0.0213443	0.015246	0.0945249	0.118918	-0.118918	-0.0945249	-0.015246	0.0213443	0.100623	0.125017	0.0762298	0.155509	0.179902	0.295772	-0.25442	-0.228547	-0.144459	-0.105649	-0.021561	0.00431221	-0.0474343	0.0366538
_____OTU362	-0.162273	-0.154091	-0.0804548	0.0750002	0.107728	0.214091	-0.250108	-0.191893	-0.0689953	-0.0431221	0.040966	-0.185425	-0.062527	-0.0366538	0.0474343	-0.00431221	0.021561	0.105649	0.144459	0.228547	0.25442	-0.295772	-0.179902	-0.155509	-0.0762298	-0.125017	-0.100623	-0.0213443	0.015246	0.0945249	0.118918	-0.118918	-0.0945249	-0.015246	0.0213443	0.100623	0.125017	0.0762298	0.155509	0.179902	0.295772	-0.25442	-0.228547	-0.144459	-0.105649	-0.021561	0.00431221	-0.0474343	0.0366538
___f:Botryosphaeriaceae	-0.17365	-0.207774	-0.094029	-0.169101	-0.0963039	0.740858	-0.301542	-0.211619	-0.270968	-0.213418	0.448417	-0.238596	-0.297945	-0.240395	0.42144	-0.208022	-0.150471	0.511363	-0.209821	0.452014	0.509564	-0.354382	-0.410337	-0.356077	0.267906	-0.325557	-0.271297	0.352686	-0.327252	0.296731	0.350991	-0.350991	-0.296731	0.327252	-0.352686	0.271297	0.325557	-0.267906	0.356077	0.410337	0.354382	-0.509564	-0.452014	0.209821	-0.511363	0.150471	0.208022	-0.42144	0.240395
____g:Lasiodiplodia	-0.18921	-0.171745	0.457016	-0.0669513	0.0553076	-0.0844169	-0.28536	0.211719	-0.202514	-0.105859	-0.216321	0.225526	-0.188706	-0.0920516	-0.202514	0.308373	0.405027	0.294565	-0.00920516	-0.119667	-0.0230129	0.0715994	-0.318943	-0.227816	-0.331961	0.149708	0.240834	0.13669	-0.149708	-0.253852	-0.162726	0.162726	0.253852	0.149708	-0.13669	-0.240834	-0.149708	0.331961	0.227816	0.318943	-0.0715994	0.0230129	0.119667	0.00920516	-0.294565	-0.405027	-0.308373	0.202514	0.0920516
_____OTU408	-0.18921	-0.171745	0.457016	-0.0669513	0.0553076	-0.0844169	-0.28536	0.211719	-0.202514	-0.105859	-0.216321	0.225526	-0.188706	-0.0920516	-0.202514	0.308373	0.405027	0.294565	-0.00920516	-0.119667	-0.0230129	0.0715994	-0.318943	-0.227816	-0.331961	0.149708	0.240834	0.13669	-0.149708	-0.253852	-0.162726	0.162726	0.253852	0.149708	-0.13669	-0.240834	-0.149708	0.331961	0.227816	0.318943	-0.0715994	0.0230129	0.119667	0.00920516	-0.294565	-0.405027	-0.308373	0.202514	0.0920516
____g:Macrophomina	-0.135293	-0.178739	-0.160446	-0.160446	-0.0987066	0.73363	-0.248264	-0.233802	-0.233802	-0.184993	0.473027	-0.268149	-0.268149	-0.21934	0.43868	-0.253687	-0.204878	0.453142	-0.204878	0.453142	0.501951	-0.353655	-0.353655	-0.307637	0.31275	-0.34002	-0.294002	0.326385	-0.294002	0.326385	0.372403	-0.372403	-0.326385	0.294002	-0.326385	0.294002	0.34002	-0.31275	0.307637	0.353655	0.353655	-0.501951	-0.453142	0.204878	-0.453142	0.204878	0.253687	-0.43868	0.21934
_____OTU195	-0.135293	-0.178739	-0.160446	-0.160446	-0.0987066	0.73363	-0.248264	-0.233802	-0.233802	-0.184993	0.473027	-0.268149	-0.268149	-0.21934	0.43868	-0.253687	-0.204878	0.453142	-0.204878	0.453142	0.501951	-0.353655	-0.353655	-0.307637	0.31275	-0.34002	-0.294002	0.326385	-0.294002	0.326385	0.372403	-0.372403	-0.326385	0.294002	-0.326385	0.294002	0.34002	-0.31275	0.307637	0.353655	0.353655	-0.501951	-0.453142	0.204878	-0.453142	0.204878	0.253687	-0.43868	0.21934
____g:Microdiplodia	-0.159867	-0.0841406	0.0673125	-0.00841406	-0.0588984	0.244008	-0.192905	-0.0731709	-0.133038	-0.172949	0.066519	-0.0133038	-0.0731709	-0.113082	0.126386	0.0465633	0.0066519	0.24612	-0.0532152	0.186253	0.146342	-0.131701	-0.188144	-0.225773	0	-0.0752577	-0.112887	0.112887	-0.16933	0.0564433	0.0188144	-0.0188144	-0.0564433	0.16933	-0.112887	0.112887	0.0752577	0	0.225773	0.188144	0.131701	-0.146342	-0.186253	0.0532152	-0.24612	-0.0066519	-0.0465633	-0.126386	0.113082
_____OTU744	-0.159867	-0.0841406	0.0673125	-0.00841406	-0.0588984	0.244008	-0.192905	-0.0731709	-0.133038	-0.172949	0.066519	-0.0133038	-0.0731709	-0.113082	0.126386	0.0465633	0.0066519	0.24612	-0.0532152	0.186253	0.146342	-0.131701	-0.188144	-0.225773	0	-0.0752577	-0.112887	0.112887	-0.16933	0.0564433	0.0188144	-0.0188144	-0.0564433	0.16933	-0.112887	0.112887	0.0752577	0	0.225773	0.188144	0.131701	-0.146342	-0.186253	0.0532152	-0.24612	-0.0066519	-0.0465633	-0.126386	0.113082
__o:Capnodiales	-0.124151	0.621685	-0.0254306	-0.167968	-0.191382	-0.112754	0.393335	-0.118255	-0.23094	-0.249451	-0.18729	0.471381	0.358695	0.340185	0.402346	-0.152895	-0.171405	-0.109245	-0.284091	-0.22193	-0.24044	0.351885	0.245644	0.228193	0.286798	-0.236688	-0.254139	-0.195534	-0.36038	-0.301775	-0.319226	0.319226	0.301775	0.36038	0.195534	0.254139	0.236688	-0.286798	-0.228193	-0.245644	-0.351885	0.24044	0.22193	0.284091	0.109245	0.171405	0.152895	-0.402346	-0.340185
___f:Cladosporiaceae	-0.14908	0.641441	-0.0458294	-0.152121	-0.174566	-0.119844	0.389245	-0.15409	-0.23812	-0.255865	-0.212603	0.470872	0.386841	0.369096	0.412358	-0.156493	-0.174238	-0.130976	-0.258269	-0.215007	-0.232752	0.332824	0.2536	0.236869	0.277657	-0.258661	-0.275391	-0.234604	-0.354616	-0.313828	-0.330558	0.330558	0.313828	0.354616	0.234604	0.275391	0.258661	-0.277657	-0.236869	-0.2536	-0.332824	0.232752	0.215007	0.258269	0.130976	0.174238	0.156493	-0.412358	-0.369096
____g:Cladosporium	-0.150946	0.642675	-0.0479392	-0.157384	-0.170316	-0.11609	0.388746	-0.157232	-0.243756	-0.25398	-0.211111	0.47018	0.383657	0.373432	0.416302	-0.162322	-0.172546	-0.129677	-0.259069	-0.2162	-0.226424	0.330782	0.249207	0.239567	0.279985	-0.265547	-0.275186	-0.234769	-0.356761	-0.316344	-0.325983	0.325983	0.316344	0.356761	0.234769	0.275186	0.265547	-0.279985	-0.239567	-0.249207	-0.330782	0.226424	0.2162	0.259069	0.129677	0.172546	0.162322	-0.416302	-0.373432
_____OTU1099	-0.11094	0.05547	0.22188	0.05547	-0.27735	0.05547	-0.0438529	0.0877058	-0.0438529	-0.30697	-0.0438529	0.219265	0.0877058	-0.175412	0.0877058	0.219265	-0.0438529	0.219265	-0.175412	0.0877058	-0.175412	0.124035	0	-0.248069	0	0.124035	-0.124035	0.124035	-0.248069	0	-0.248069	0.248069	0	0.248069	-0.124035	0.124035	-0.124035	0	0.248069	0	-0.124035	0.175412	-0.0877058	0.175412	-0.219265	0.0438529	-0.219265	-0.0877058	0.175412
_____OTU11	-0.130443	0.682136	-0.0926938	-0.150813	-0.16986	-0.138326	0.436152	-0.176405	-0.222352	-0.23741	-0.21248	0.465995	0.420048	0.40499	0.429919	-0.192509	-0.207567	-0.182637	-0.253515	-0.228585	-0.243643	0.342118	0.298798	0.284602	0.308106	-0.278726	-0.292922	-0.269418	-0.336242	-0.312738	-0.326935	0.326935	0.312738	0.336242	0.269418	0.292922	0.278726	-0.308106	-0.284602	-0.298798	-0.342118	0.243643	0.228585	0.253515	0.182637	0.207567	0.192509	-0.429919	-0.40499
_____OTU1145	-0.107763	-0.107763	0.538816	-0.107763	-0.107763	-0.107763	-0.170389	0.340777	-0.170389	-0.170389	-0.170389	0.340777	-0.170389	-0.170389	-0.170389	0.340777	0.340777	0.340777	-0.170389	-0.170389	-0.170389	0.240966	-0.240966	-0.240966	-0.240966	0.240966	0.240966	0.240966	-0.240966	-0.240966	-0.240966	0.240966	0.240966	0.240966	-0.240966	-0.240966	-0.240966	0.240966	0.240966	0.240966	-0.240966	0.170389	0.170389	0.170389	-0.340777	-0.340777	-0.340777	0.170389	0.170389
_____OTU223	-0.127197	0.572912	-0.0788411	-0.125095	-0.135607	-0.106173	0.352369	-0.162887	-0.199454	-0.207764	-0.184495	0.390597	0.354031	0.34572	0.36899	-0.161225	-0.169536	-0.146266	-0.206102	-0.182833	-0.191143	0.273452	0.238976	0.231141	0.25308	-0.246812	-0.254647	-0.232708	-0.289122	-0.267183	-0.275019	0.275019	0.267183	0.289122	0.232708	0.254647	0.246812	-0.25308	-0.231141	-0.238976	-0.273452	0.191143	0.182833	0.206102	0.146266	0.169536	0.161225	-0.36899	-0.34572
_____OTU23	-0.170532	-0.457433	0.361374	-0.0476467	0.0297632	0.284475	-0.49645	0.150874	-0.172485	-0.111287	0.09008	-0.0759419	-0.399301	-0.338103	-0.136736	0.248023	0.309221	0.510588	-0.0141381	0.187229	0.248427	-0.198705	-0.503571	-0.445873	-0.256022	0.106732	0.164429	0.35428	-0.140436	0.0494145	0.107112	-0.107112	-0.0494145	0.140436	-0.35428	-0.164429	-0.106732	0.256022	0.445873	0.503571	0.198705	-0.248427	-0.187229	0.0141381	-0.510588	-0.309221	-0.248023	0.136736	0.338103
_____OTU412	-0.156329	0.714649	-0.111664	-0.12283	-0.189829	-0.133997	0.44139	-0.211867	-0.220695	-0.273662	-0.229523	0.476702	0.467874	0.414907	0.459046	-0.185384	-0.238351	-0.194212	-0.247179	-0.20304	-0.256006	0.332917	0.324595	0.274657	0.316272	-0.291303	-0.34124	-0.299626	-0.349563	-0.307949	-0.357886	0.357886	0.307949	0.349563	0.299626	0.34124	0.291303	-0.316272	-0.274657	-0.324595	-0.332917	0.256006	0.20304	0.247179	0.194212	0.238351	0.185384	-0.459046	-0.414907
_____OTU691	-0.13903	0.635566	-0.0794458	-0.13903	-0.13903	-0.13903	0.392546	-0.17272	-0.219826	-0.219826	-0.219826	0.439652	0.392546	0.392546	0.392546	-0.17272	-0.17272	-0.17272	-0.219826	-0.219826	-0.219826	0.310881	0.266469	0.266469	0.266469	-0.266469	-0.266469	-0.266469	-0.310881	-0.310881	-0.310881	0.310881	0.310881	0.310881	0.266469	0.266469	0.266469	-0.266469	-0.266469	-0.266469	-0.310881	0.219826	0.219826	0.219826	0.17272	0.17272	0.17272	-0.392546	-0.392546
_____OTU719	-0.119694	-0.119694	-0.119694	0.167572	0.287266	-0.0957552	-0.189253	-0.189253	0.0378506	0.132477	-0.170328	-0.189253	0.0378506	0.132477	-0.170328	0.0378506	0.132477	-0.170328	0.35958	0.0567758	0.151402	-0.267644	-0.0535288	0.0356858	-0.249801	-0.0535288	0.0356858	-0.249801	0.249801	-0.0356858	0.0535288	-0.0535288	0.0356858	-0.249801	0.249801	-0.0356858	0.0535288	0.249801	-0.0356858	0.0535288	0.267644	-0.151402	-0.0567758	-0.35958	0.170328	-0.132477	-0.0378506	0.170328	-0.132477
_____OTU885	-0.0201825	-0.181642	0.383467	-0.262372	0.0201825	0.0605474	-0.159556	0.287202	-0.223379	5.03874e-17	0.0319113	0.159556	-0.351024	-0.127645	-0.0957338	0.0957338	0.319113	0.351024	-0.191468	-0.159556	0.0638226	0.135388	-0.345992	-0.135388	-0.105302	0.0752156	0.285819	0.315906	-0.195561	-0.165474	0.0451294	-0.0451294	0.165474	0.195561	-0.315906	-0.285819	-0.0752156	0.105302	0.135388	0.345992	-0.135388	-0.0638226	0.159556	0.191468	-0.351024	-0.319113	-0.0957338	0.0957338	0.127645
_____OTU94	-0.114116	0.185552	0.0638685	-0.00332964	-0.017859	-0.114116	0.056475	-0.039724	-0.0928488	-0.104335	-0.180433	0.197184	0.144059	0.132573	0.056475	0.0478602	0.0363738	-0.039724	-0.0167511	-0.0928488	-0.104335	0.10085	0.0507634	0.0399339	-0.0318117	-0.0399339	-0.0507634	-0.122509	-0.10085	-0.172596	-0.183425	0.183425	0.172596	0.10085	0.122509	0.0507634	0.0399339	0.0318117	-0.0399339	-0.0507634	-0.10085	0.104335	0.0928488	0.0167511	0.039724	-0.0363738	-0.0478602	-0.056475	-0.132573
_____OTU96	0.260121	-0.25917	0.18879	0.0461275	-0.0565894	-0.179279	0.000751896	0.354895	0.242111	0.160906	0.0639112	-0.0556403	-0.168425	-0.24963	-0.346624	0.185718	0.104514	0.00751896	-0.00827086	-0.105265	-0.18647	0.141424	0.0350903	-0.0414703	-0.132918	0.36898	0.292419	0.200972	0.186085	0.0946374	0.0180768	-0.0180768	-0.0946374	-0.186085	-0.200972	-0.292419	-0.36898	0.132918	0.0414703	-0.0350903	-0.141424	0.18647	0.105265	0.00827086	-0.00751896	-0.104514	-0.185718	0.346624	0.24963
____g:Toxicocladosporium	0.163769	-0.184059	0.168117	0.42464	-0.301451	-0.271016	-0.0160406	0.262379	0.465178	-0.108847	-0.0847862	-0.0126033	0.190196	-0.383829	-0.359768	0.468615	-0.10541	-0.0813489	0.0973895	0.12145	-0.452575	0.110184	0.301385	-0.239811	-0.217127	0.563881	0.0226849	0.0453697	0.213886	0.236571	-0.304625	0.304625	-0.236571	-0.213886	-0.0453697	-0.0226849	-0.563881	0.217127	0.239811	-0.301385	-0.110184	0.452575	-0.12145	-0.0973895	0.0813489	0.10541	-0.468615	0.359768	0.383829
_____OTU225	0.163769	-0.184059	0.168117	0.42464	-0.301451	-0.271016	-0.0160406	0.262379	0.465178	-0.108847	-0.0847862	-0.0126033	0.190196	-0.383829	-0.359768	0.468615	-0.10541	-0.0813489	0.0973895	0.12145	-0.452575	0.110184	0.301385	-0.239811	-0.217127	0.563881	0.0226849	0.0453697	0.213886	0.236571	-0.304625	0.304625	-0.236571	-0.213886	-0.0453697	-0.0226849	-0.563881	0.217127	0.239811	-0.301385	-0.110184	0.452575	-0.12145	-0.0973895	0.0813489	0.10541	-0.468615	0.359768	0.383829
___f:Dissoconiaceae	0.528918	-0.108165	-0.0962571	-0.102211	-0.126027	-0.0962571	0.332634	0.342048	0.337341	0.318513	0.342048	-0.16161	-0.166317	-0.185145	-0.16161	-0.156903	-0.175731	-0.152196	-0.180438	-0.156903	-0.175731	0.241865	0.237427	0.219675	0.241865	0.246303	0.228551	0.250741	0.224113	0.246303	0.228551	-0.228551	-0.246303	-0.224113	-0.250741	-0.228551	-0.246303	-0.241865	-0.219675	-0.237427	-0.241865	0.175731	0.156903	0.180438	0.152196	0.175731	0.156903	0.16161	0.185145
____g:Ramichloridium	0.528918	-0.108165	-0.0962571	-0.102211	-0.126027	-0.0962571	0.332634	0.342048	0.337341	0.318513	0.342048	-0.16161	-0.166317	-0.185145	-0.16161	-0.156903	-0.175731	-0.152196	-0.180438	-0.156903	-0.175731	0.241865	0.237427	0.219675	0.241865	0.246303	0.228551	0.250741	0.224113	0.246303	0.228551	-0.228551	-0.246303	-0.224113	-0.250741	-0.228551	-0.246303	-0.241865	-0.219675	-0.237427	-0.241865	0.175731	0.156903	0.180438	0.152196	0.175731	0.156903	0.16161	0.185145
_____OTU349	0.528918	-0.108165	-0.0962571	-0.102211	-0.126027	-0.0962571	0.332634	0.342048	0.337341	0.318513	0.342048	-0.16161	-0.166317	-0.185145	-0.16161	-0.156903	-0.175731	-0.152196	-0.180438	-0.156903	-0.175731	0.241865	0.237427	0.219675	0.241865	0.246303	0.228551	0.250741	0.224113	0.246303	0.228551	-0.228551	-0.246303	-0.224113	-0.250741	-0.228551	-0.246303	-0.241865	-0.219675	-0.237427	-0.241865	0.175731	0.156903	0.180438	0.152196	0.175731	0.156903	0.16161	0.185145
___f:Mycosphaerellaceae	0.157239	-0.114759	0.178637	-0.138535	-0.14329	0.0607081	0.0335832	0.265533	0.0147867	0.0110273	0.172302	0.0505002	-0.200246	-0.204006	-0.0427309	0.0317036	0.0279443	0.189219	-0.222802	-0.0615275	-0.0652868	0.164811	-0.0715952	-0.0751396	0.0769117	0.147089	0.143545	0.295596	-0.0928612	0.0591901	0.0556458	-0.0556458	-0.0591901	0.0928612	-0.295596	-0.143545	-0.147089	-0.0769117	0.0751396	0.0715952	-0.164811	0.0652868	0.0615275	0.222802	-0.189219	-0.0279443	-0.0317036	0.0427309	0.204006
____g:Cercospora	-0.109106	-0.112536	0.295682	-0.10396	-0.106819	0.13674	-0.175224	0.147501	-0.168444	-0.170704	0.0218464	0.144789	-0.171156	-0.173416	0.0191345	0.151569	0.149309	0.341859	-0.166636	0.0259144	0.0236544	0.0551858	-0.24269	-0.244821	-0.0632826	0.061578	0.0594473	0.240985	-0.238428	-0.0568904	-0.0590211	0.0590211	0.0568904	0.238428	-0.240985	-0.0594473	-0.061578	0.0632826	0.244821	0.24269	-0.0551858	-0.0236544	-0.0259144	0.166636	-0.341859	-0.149309	-0.151569	-0.0191345	0.173416
_____OTU114	-0.109106	-0.112536	0.295682	-0.10396	-0.106819	0.13674	-0.175224	0.147501	-0.168444	-0.170704	0.0218464	0.144789	-0.171156	-0.173416	0.0191345	0.151569	0.149309	0.341859	-0.166636	0.0259144	0.0236544	0.0551858	-0.24269	-0.244821	-0.0632826	0.061578	0.0594473	0.240985	-0.238428	-0.0568904	-0.0590211	0.0590211	0.0568904	0.238428	-0.240985	-0.0594473	-0.061578	0.0632826	0.244821	0.24269	-0.0551858	-0.0236544	-0.0259144	0.166636	-0.341859	-0.149309	-0.151569	-0.0191345	0.173416
____g:Pseudocercospora	0.411509	-0.0278989	-0.107721	-0.0790469	-0.100746	-0.0960962	0.30327	0.240165	0.262834	0.245679	0.249355	-0.107217	-0.084548	-0.101703	-0.0980267	-0.147653	-0.164807	-0.161131	-0.142139	-0.138463	-0.155617	0.205636	0.227008	0.210834	0.2143	0.167512	0.151339	0.154804	0.172711	0.176177	0.160003	-0.160003	-0.176177	-0.172711	-0.154804	-0.151339	-0.167512	-0.2143	-0.210834	-0.227008	-0.205636	0.155617	0.138463	0.142139	0.161131	0.164807	0.147653	0.0980267	0.101703
_____OTU137	0.411509	-0.0278989	-0.107721	-0.0790469	-0.100746	-0.0960962	0.30327	0.240165	0.262834	0.245679	0.249355	-0.107217	-0.084548	-0.101703	-0.0980267	-0.147653	-0.164807	-0.161131	-0.142139	-0.138463	-0.155617	0.205636	0.227008	0.210834	0.2143	0.167512	0.151339	0.154804	0.172711	0.176177	0.160003	-0.160003	-0.176177	-0.172711	-0.154804	-0.151339	-0.167512	-0.2143	-0.210834	-0.227008	-0.205636	0.155617	0.138463	0.142139	0.161131	0.164807	0.147653	0.0980267	0.101703
____g:Zasmidium	-0.141716	-0.126799	-0.0372937	-0.111881	0.231221	0.186469	-0.21228	-0.14152	-0.200486	0.0707598	0.0353799	-0.129726	-0.188693	0.0825531	0.0471732	-0.117933	0.153313	0.117933	0.0943464	0.0589665	0.330213	-0.227936	-0.28353	-0.0277971	-0.0611536	-0.216817	0.0389159	0.00555942	-0.0166783	-0.0500348	0.205698	-0.205698	0.0500348	0.0166783	-0.00555942	-0.0389159	0.216817	0.0611536	0.0277971	0.28353	0.227936	-0.330213	-0.0589665	-0.0943464	-0.117933	-0.153313	0.117933	-0.0471732	-0.0825531
_____OTU1093	-0.101422	-0.101422	-0.0373659	-0.0373659	-0.101422	0.378997	-0.160362	-0.109721	-0.109721	-0.160362	0.219442	-0.109721	-0.109721	-0.160362	0.219442	-0.0590807	-0.109721	0.270083	-0.109721	0.270083	0.219442	-0.179041	-0.179041	-0.226786	0.131297	-0.131297	-0.179041	0.179041	-0.179041	0.179041	0.131297	-0.131297	-0.179041	0.179041	-0.179041	0.179041	0.131297	-0.131297	0.226786	0.179041	0.179041	-0.219442	-0.270083	0.109721	-0.270083	0.109721	0.0590807	-0.219442	0.160362
_____OTU552	-0.117215	-0.0987072	-0.0246768	-0.117215	0.345475	0.0123384	-0.170701	-0.112175	-0.185333	0.180456	-0.082912	-0.0975436	-0.170701	0.195087	-0.0682805	-0.112175	0.253613	-0.00975436	0.180456	-0.082912	0.282876	-0.179332	-0.248305	0.0965632	-0.151742	-0.193126	0.151742	-0.0965632	0.0827685	-0.165537	0.179332	-0.179332	0.165537	-0.0827685	0.0965632	-0.151742	0.193126	0.151742	-0.0965632	0.248305	0.179332	-0.282876	0.082912	-0.180456	0.00975436	-0.253613	0.112175	0.0682805	-0.195087
___f:Teratosphaeriaceae	-0.0623402	0.583731	-0.164351	0.039671	-0.198355	-0.198355	0.412196	-0.179215	-0.0179215	-0.206098	-0.206098	0.331549	0.492843	0.304666	0.304666	-0.0985685	-0.286745	-0.286745	-0.125451	-0.125451	-0.313627	0.266121	0.418191	0.240777	0.240777	-0.139397	-0.316811	-0.316811	-0.164742	-0.164742	-0.342156	0.342156	0.164742	0.164742	0.316811	0.316811	0.139397	-0.240777	-0.240777	-0.418191	-0.266121	0.313627	0.125451	0.125451	0.286745	0.286745	0.0985685	-0.304666	-0.304666
____g:Eupenidiella	0.0833655	0.0277885	-0.0833655	0.250097	-0.138943	-0.138943	0.087875	0	0.263625	-0.0439375	-0.0439375	-0.0439375	0.219687	-0.087875	-0.087875	0.131812	-0.17575	-0.17575	0.087875	0.087875	-0.219687	0.0207123	0.26926	-0.0207123	-0.0207123	0.186411	-0.103562	-0.103562	0.144986	0.144986	-0.144986	0.144986	-0.144986	-0.144986	0.103562	0.103562	-0.186411	0.0207123	0.0207123	-0.26926	-0.0207123	0.219687	-0.087875	-0.087875	0.17575	0.17575	-0.131812	0.087875	0.087875
_____OTU1094	0.0833655	0.0277885	-0.0833655	0.250097	-0.138943	-0.138943	0.087875	0	0.263625	-0.0439375	-0.0439375	-0.0439375	0.219687	-0.087875	-0.087875	0.131812	-0.17575	-0.17575	0.087875	0.087875	-0.219687	0.0207123	0.26926	-0.0207123	-0.0207123	0.186411	-0.103562	-0.103562	0.144986	0.144986	-0.144986	0.144986	-0.144986	-0.144986	0.103562	0.103562	-0.186411	0.0207123	0.0207123	-0.26926	-0.0207123	0.219687	-0.087875	-0.087875	0.17575	0.17575	-0.131812	0.087875	0.087875
____g:Fodinomyces	-0.140303	0.701517	-0.140303	-0.140303	-0.140303	-0.140303	0.443678	-0.221839	-0.221839	-0.221839	-0.221839	0.443678	0.443678	0.443678	0.443678	-0.221839	-0.221839	-0.221839	-0.221839	-0.221839	-0.221839	0.313728	0.313728	0.313728	0.313728	-0.313728	-0.313728	-0.313728	-0.313728	-0.313728	-0.313728	0.313728	0.313728	0.313728	0.313728	0.313728	0.313728	-0.313728	-0.313728	-0.313728	-0.313728	0.221839	0.221839	0.221839	0.221839	0.221839	0.221839	-0.443678	-0.443678
_____OTU883	-0.140303	0.701517	-0.140303	-0.140303	-0.140303	-0.140303	0.443678	-0.221839	-0.221839	-0.221839	-0.221839	0.443678	0.443678	0.443678	0.443678	-0.221839	-0.221839	-0.221839	-0.221839	-0.221839	-0.221839	0.313728	0.313728	0.313728	0.313728	-0.313728	-0.313728	-0.313728	-0.313728	-0.313728	-0.313728	0.313728	0.313728	0.313728	0.313728	0.313728	0.313728	-0.313728	-0.313728	-0.313728	-0.313728	0.221839	0.221839	0.221839	0.221839	0.221839	0.221839	-0.443678	-0.443678
__o:Dothideales	0.0463825	-0.139148	0.444727	-0.0627528	-0.11732	-0.171888	-0.0733372	0.388256	-0.0129419	-0.0560814	-0.0992209	0.241581	-0.159616	-0.202756	-0.245895	0.301977	0.258837	0.215698	-0.14236	-0.1855	-0.22864	0.262337	-0.115916	-0.156589	-0.197261	0.319278	0.278606	0.237933	-0.0996472	-0.14032	-0.180992	0.180992	0.14032	0.0996472	-0.237933	-0.278606	-0.319278	0.197261	0.156589	0.115916	-0.262337	0.22864	0.1855	0.14236	-0.215698	-0.258837	-0.301977	0.245895	0.202756
___f:Saccotheciaceae	0.0463825	-0.139148	0.444727	-0.0627528	-0.11732	-0.171888	-0.0733372	0.388256	-0.0129419	-0.0560814	-0.0992209	0.241581	-0.159616	-0.202756	-0.245895	0.301977	0.258837	0.215698	-0.14236	-0.1855	-0.22864	0.262337	-0.115916	-0.156589	-0.197261	0.319278	0.278606	0.237933	-0.0996472	-0.14032	-0.180992	0.180992	0.14032	0.0996472	-0.237933	-0.278606	-0.319278	0.197261	0.156589	0.115916	-0.262337	0.22864	0.1855	0.14236	-0.215698	-0.258837	-0.301977	0.245895	0.202756
____g:Aureobasidium	0.0463825	-0.139148	0.444727	-0.0627528	-0.11732	-0.171888	-0.0733372	0.388256	-0.0129419	-0.0560814	-0.0992209	0.241581	-0.159616	-0.202756	-0.245895	0.301977	0.258837	0.215698	-0.14236	-0.1855	-0.22864	0.262337	-0.115916	-0.156589	-0.197261	0.319278	0.278606	0.237933	-0.0996472	-0.14032	-0.180992	0.180992	0.14032	0.0996472	-0.237933	-0.278606	-0.319278	0.197261	0.156589	0.115916	-0.262337	0.22864	0.1855	0.14236	-0.215698	-0.258837	-0.301977	0.245895	0.202756
_____OTU340	0.042902	-0.0975046	0.464122	-0.0273013	-0.120906	-0.261312	-0.0431671	0.400838	0.0123335	-0.0616673	-0.172669	0.289836	-0.0986677	-0.172669	-0.28367	0.345337	0.271336	0.160335	-0.117168	-0.228169	-0.30217	0.305238	-0.0610475	-0.130816	-0.235469	0.357564	0.287796	0.183143	-0.0784897	-0.183143	-0.252911	0.252911	0.183143	0.0784897	-0.183143	-0.287796	-0.357564	0.235469	0.130816	0.0610475	-0.305238	0.30217	0.228169	0.117168	-0.160335	-0.271336	-0.345337	0.28367	0.172669
_____OTU655	0.0211544	-0.160169	0.0392868	-0.123904	-0.0151103	0.238743	-0.109901	0.0477829	-0.081231	0.00477829	0.205467	-0.0955659	-0.22458	-0.138571	0.0621178	-0.0668961	0.0191132	0.219802	-0.109901	0.0907876	0.176797	-0.0743328	-0.195968	-0.114878	0.0743328	-0.0473027	0.0337876	0.222998	-0.0878479	0.101363	0.182453	-0.182453	-0.101363	0.0878479	-0.222998	-0.0337876	0.0473027	-0.0743328	0.114878	0.195968	0.0743328	-0.176797	-0.0907876	0.109901	-0.219802	-0.0191132	0.0668961	-0.0621178	0.138571
__o:Dothideomycetes_ic	-0.0473619	-0.125963	-0.0655005	-0.0352695	-0.0292233	0.303318	-0.137025	-0.0892256	-0.0653259	-0.0605459	0.202351	-0.151365	-0.127465	-0.122685	0.140212	-0.0796657	-0.0748858	0.188011	-0.0509861	0.211911	0.216691	-0.17801	-0.155477	-0.15097	0.0968913	-0.110411	-0.105904	0.141957	-0.0833716	0.16449	0.168997	-0.168997	-0.16449	0.0833716	-0.141957	0.105904	0.110411	-0.0968913	0.15097	0.155477	0.17801	-0.216691	-0.211911	0.0509861	-0.188011	0.0748858	0.0796657	-0.140212	0.122685
___f:Dothideomycetes_ic	-0.0473619	-0.125963	-0.0655005	-0.0352695	-0.0292233	0.303318	-0.137025	-0.0892256	-0.0653259	-0.0605459	0.202351	-0.151365	-0.127465	-0.122685	0.140212	-0.0796657	-0.0748858	0.188011	-0.0509861	0.211911	0.216691	-0.17801	-0.155477	-0.15097	0.0968913	-0.110411	-0.105904	0.141957	-0.0833716	0.16449	0.168997	-0.168997	-0.16449	0.0833716	-0.141957	0.105904	0.110411	-0.0968913	0.15097	0.155477	0.17801	-0.216691	-0.211911	0.0509861	-0.188011	0.0748858	0.0796657	-0.140212	0.122685
____g:Leptospora	-0.0661583	-0.120288	-0.0541295	-0.0240576	-0.0541295	0.318763	-0.147399	-0.0950959	-0.0713219	-0.0950959	0.199701	-0.137889	-0.114115	-0.137889	0.156908	-0.0618123	-0.0855863	0.209211	-0.0618123	0.232985	0.209211	-0.179315	-0.1569	-0.179315	0.098623	-0.107589	-0.130003	0.147934	-0.107589	0.170349	0.147934	-0.147934	-0.170349	0.107589	-0.147934	0.130003	0.107589	-0.098623	0.179315	0.1569	0.179315	-0.209211	-0.232985	0.0618123	-0.209211	0.0855863	0.0618123	-0.156908	0.137889
_____OTU440	-0.0605172	-0.102879	-0.0302586	-0.102879	-0.0484138	0.344948	-0.129176	-0.0717646	-0.129176	-0.0861175	0.224862	-0.105255	-0.162666	-0.119608	0.191372	-0.105255	-0.062196	0.248784	-0.119608	0.191372	0.234431	-0.144342	-0.19847	-0.157874	0.135321	-0.144342	-0.103746	0.189449	-0.157874	0.135321	0.175917	-0.175917	-0.135321	0.157874	-0.189449	0.103746	0.144342	-0.135321	0.157874	0.19847	0.144342	-0.234431	-0.191372	0.119608	-0.248784	0.062196	0.105255	-0.191372	0.119608
_____OTU837	-0.0313112	-0.0939336	-0.125245	0.407046	-0.0313112	-0.125245	-0.0990148	-0.123768	0.297044	-0.0495074	-0.123768	-0.173276	0.247537	-0.0990148	-0.173276	0.222783	-0.123768	-0.19803	0.297044	0.222783	-0.123768	-0.186704	0.210042	-0.11669	-0.186704	0.186704	-0.140028	-0.210042	0.256718	0.186704	-0.140028	0.140028	-0.186704	-0.256718	0.210042	0.140028	-0.186704	0.186704	0.11669	-0.210042	0.186704	0.123768	-0.222783	-0.297044	0.19803	0.123768	-0.222783	0.173276	0.0990148
____g:Spissiomyces	0.194578	-0.0512047	-0.11265	-0.11265	0.256023	-0.174096	0.113346	0.0647694	0.0647694	0.356232	0.0161923	-0.129539	-0.129539	0.161923	-0.178116	-0.178116	0.113346	-0.226693	0.113346	-0.226693	0.0647694	0.0228994	0.0228994	0.297693	-0.0228994	-0.0228994	0.251894	-0.0686983	0.251894	-0.0686983	0.206095	-0.206095	0.0686983	-0.251894	0.0686983	-0.251894	0.0228994	0.0228994	-0.297693	-0.0228994	-0.0228994	-0.0647694	0.226693	-0.113346	0.226693	-0.113346	0.178116	0.178116	-0.161923
_____OTU1049	0.194578	-0.0512047	-0.11265	-0.11265	0.256023	-0.174096	0.113346	0.0647694	0.0647694	0.356232	0.0161923	-0.129539	-0.129539	0.161923	-0.178116	-0.178116	0.113346	-0.226693	0.113346	-0.226693	0.0647694	0.0228994	0.0228994	0.297693	-0.0228994	-0.0228994	0.251894	-0.0686983	0.251894	-0.0686983	0.206095	-0.206095	0.0686983	-0.251894	0.0686983	-0.251894	0.0228994	0.0228994	-0.297693	-0.0228994	-0.0228994	-0.0647694	0.226693	-0.113346	0.226693	-0.113346	0.178116	0.178116	-0.161923
__o:Muyocopronales	0.224562	-0.232551	-0.0754229	-0.0454089	-0.0105864	0.139406	-0.00631525	0.117905	0.141633	0.169163	0.287743	-0.243475	-0.219746	-0.192217	-0.0736371	-0.0955259	-0.0679963	0.0505833	-0.0442681	0.0743115	0.101841	-0.062171	-0.0397998	-0.0138447	0.0979533	0.0773163	0.103271	0.215069	0.125643	0.237441	0.263396	-0.263396	-0.237441	-0.125643	-0.215069	-0.103271	-0.0773163	-0.0979533	0.0138447	0.0397998	0.062171	-0.101841	-0.0743115	0.0442681	-0.0505833	0.0679963	0.0955259	0.0736371	0.192217
___f:Muyocopronales_ic	0.224562	-0.232551	-0.0754229	-0.0454089	-0.0105864	0.139406	-0.00631525	0.117905	0.141633	0.169163	0.287743	-0.243475	-0.219746	-0.192217	-0.0736371	-0.0955259	-0.0679963	0.0505833	-0.0442681	0.0743115	0.101841	-0.062171	-0.0397998	-0.0138447	0.0979533	0.0773163	0.103271	0.215069	0.125643	0.237441	0.263396	-0.263396	-0.237441	-0.125643	-0.215069	-0.103271	-0.0773163	-0.0979533	0.0138447	0.0397998	0.062171	-0.101841	-0.0743115	0.0442681	-0.0505833	0.0679963	0.0955259	0.0736371	0.192217
____g:Arxiella	0.226107	-0.231335	-0.0754382	-0.0464016	-0.011154	0.138221	-0.0041328	0.119115	0.14207	0.169936	0.288027	-0.242526	-0.21957	-0.191704	-0.0736129	-0.0963228	-0.0684571	0.0496345	-0.0455017	0.0725899	0.100456	-0.0601247	-0.0384821	-0.0122101	0.0991277	0.0777166	0.103989	0.215326	0.125631	0.236969	0.263241	-0.263241	-0.236969	-0.125631	-0.215326	-0.103989	-0.0777166	-0.0991277	0.0122101	0.0384821	0.0601247	-0.100456	-0.0725899	0.0455017	-0.0496345	0.0684571	0.0963228	0.0736129	0.191704
_____OTU21	0.226107	-0.231335	-0.0754382	-0.0464016	-0.011154	0.138221	-0.0041328	0.119115	0.14207	0.169936	0.288027	-0.242526	-0.21957	-0.191704	-0.0736129	-0.0963228	-0.0684571	0.0496345	-0.0455017	0.0725899	0.100456	-0.0601247	-0.0384821	-0.0122101	0.0991277	0.0777166	0.103989	0.215326	0.125631	0.236969	0.263241	-0.263241	-0.236969	-0.125631	-0.215326	-0.103989	-0.0777166	-0.0991277	0.0122101	0.0384821	0.0601247	-0.100456	-0.0725899	0.0455017	-0.0496345	0.0684571	0.0963228	0.0736129	0.191704
____g:Mycoleptodiscus	-0.153063	-0.171248	-0.00757737	0.11063	0.0651654	0.156094	-0.256391	-0.126997	-0.0335464	-0.069489	0.00239617	-0.141374	-0.0479235	-0.0838661	-0.0119809	0.0814699	0.0455273	0.117413	0.138978	0.210863	0.174921	-0.247375	-0.159269	-0.193156	-0.125382	-0.0372757	-0.0711627	-0.0033887	0.0169435	0.0847175	0.0508305	-0.0508305	-0.0847175	-0.0169435	0.0033887	0.0711627	0.0372757	0.125382	0.193156	0.159269	0.247375	-0.174921	-0.210863	-0.138978	-0.117413	-0.0455273	-0.0814699	0.0119809	0.0838661
_____OTU527	-0.153063	-0.171248	-0.00757737	0.11063	0.0651654	0.156094	-0.256391	-0.126997	-0.0335464	-0.069489	0.00239617	-0.141374	-0.0479235	-0.0838661	-0.0119809	0.0814699	0.0455273	0.117413	0.138978	0.210863	0.174921	-0.247375	-0.159269	-0.193156	-0.125382	-0.0372757	-0.0711627	-0.0033887	0.0169435	0.0847175	0.0508305	-0.0508305	-0.0847175	-0.0169435	0.0033887	0.0711627	0.0372757	0.125382	0.193156	0.159269	0.247375	-0.174921	-0.210863	-0.138978	-0.117413	-0.0455273	-0.0814699	0.0119809	0.0838661
__o:Pleosporales	-0.0538094	-0.454471	-0.1565	0.0122808	0.311545	0.340954	-0.401831	-0.166264	-0.0328312	0.203758	0.227008	-0.483015	-0.349582	-0.112993	-0.0897429	-0.114015	0.122574	0.145824	0.256007	0.279257	0.515846	-0.495498	-0.369696	-0.146638	-0.124718	-0.147602	0.0754569	0.0973773	0.201258	0.223179	0.446237	-0.446237	-0.223179	-0.201258	-0.0973773	-0.0754569	0.147602	0.124718	0.146638	0.369696	0.495498	-0.515846	-0.279257	-0.256007	-0.145824	-0.122574	0.114015	0.0897429	0.112993
___f:Coniothyriaceae	-0.0213649	-0.175192	-0.130326	-0.117507	-0.00213649	0.446527	-0.155392	-0.119922	-0.109788	-0.0185795	0.33612	-0.241533	-0.231399	-0.140191	0.214509	-0.195929	-0.104721	0.249979	-0.0945865	0.260113	0.351321	-0.243644	-0.23409	-0.148098	0.186316	-0.200648	-0.114656	0.219758	-0.105101	0.229312	0.315304	-0.315304	-0.229312	0.105101	-0.219758	0.114656	0.200648	-0.186316	0.148098	0.23409	0.243644	-0.351321	-0.260113	0.0945865	-0.249979	0.104721	0.195929	-0.214509	0.140191
____g:Coniothyrium	-0.0213649	-0.175192	-0.130326	-0.117507	-0.00213649	0.446527	-0.155392	-0.119922	-0.109788	-0.0185795	0.33612	-0.241533	-0.231399	-0.140191	0.214509	-0.195929	-0.104721	0.249979	-0.0945865	0.260113	0.351321	-0.243644	-0.23409	-0.148098	0.186316	-0.200648	-0.114656	0.219758	-0.105101	0.229312	0.315304	-0.315304	-0.229312	0.105101	-0.219758	0.114656	0.200648	-0.186316	0.148098	0.23409	0.243644	-0.351321	-0.260113	0.0945865	-0.249979	0.104721	0.195929	-0.214509	0.140191
_____OTU1195	0.226515	0.0323592	-0.0647185	0.0323592	-0.161796	-0.0647185	0.204658	0.127911	0.204658	0.0511645	0.127911	-0.0255822	0.0511645	-0.102329	-0.0255822	-0.0255822	-0.179076	-0.102329	-0.102329	-0.0255822	-0.179076	0.144715	0.217072	0.0723575	0.144715	0.144715	0	0.0723575	0.0723575	0.144715	0	0	-0.144715	-0.0723575	-0.0723575	0	-0.144715	-0.144715	-0.0723575	-0.217072	-0.144715	0.179076	0.0255822	0.102329	0.102329	0.179076	0.0255822	0.0255822	0.102329
_____OTU300	-0.0302412	-0.100804	-0.0772831	-0.114245	-0.0604824	0.383055	-0.1036	-0.0850054	-0.114226	-0.0717233	0.278924	-0.14079	-0.170011	-0.127508	0.223139	-0.151416	-0.108913	0.241734	-0.138134	0.212514	0.255016	-0.155279	-0.182828	-0.142756	0.187837	-0.165297	-0.125225	0.205369	-0.152774	0.177819	0.217891	-0.217891	-0.177819	0.152774	-0.205369	0.125225	0.165297	-0.187837	0.142756	0.182828	0.155279	-0.255016	-0.212514	0.138134	-0.241734	0.108913	0.151416	-0.223139	0.127508
_____OTU426	0.106511	-0.142014	-0.177518	0.0710072	0.331367	-0.189352	-0.028068	-0.0561361	0.14034	0.346173	-0.0654921	-0.252612	-0.0561361	0.149696	-0.261968	-0.0842041	0.121628	-0.290036	0.318105	-0.0935601	0.112272	-0.158777	0.0264628	0.220523	-0.167598	0	0.194061	-0.194061	0.3793	-0.00882094	0.18524	-0.18524	0.00882094	-0.3793	0.194061	-0.194061	0	0.167598	-0.220523	-0.0264628	0.158777	-0.112272	0.0935601	-0.318105	0.290036	-0.121628	0.0842041	0.261968	-0.149696
_____OTU510	-0.0829044	-0.119751	-0.0184232	-0.0829044	-0.0829044	0.386887	-0.160213	-0.0801065	-0.131083	-0.131083	0.24032	-0.109236	-0.160213	-0.160213	0.21119	-0.0801065	-0.0801065	0.291296	-0.131083	0.24032	0.24032	-0.164782	-0.212844	-0.212844	0.137318	-0.137318	-0.137318	0.212844	-0.18538	0.164782	0.164782	-0.164782	-0.164782	0.18538	-0.212844	0.137318	0.137318	-0.137318	0.212844	0.212844	0.164782	-0.24032	-0.24032	0.131083	-0.291296	0.0801065	0.0801065	-0.21119	0.160213
___f:Corynesporascaceae	0.109883	-0.160992	-0.114994	0.401201	-0.166102	-0.0689964	-0.0404048	-0.00404048	0.404048	-0.0444453	0.0323238	-0.218186	0.189902	-0.258591	-0.181822	0.226267	-0.222226	-0.145457	0.185862	0.262631	-0.185862	-0.123805	0.260944	-0.161899	-0.0895209	0.295228	-0.127615	-0.0552363	0.257134	0.329513	-0.0933303	0.0933303	-0.329513	-0.257134	0.0552363	0.127615	-0.295228	0.0895209	0.161899	-0.260944	0.123805	0.185862	-0.262631	-0.185862	0.145457	0.222226	-0.226267	0.181822	0.258591
____g:Corynespora	0.109883	-0.160992	-0.114994	0.401201	-0.166102	-0.0689964	-0.0404048	-0.00404048	0.404048	-0.0444453	0.0323238	-0.218186	0.189902	-0.258591	-0.181822	0.226267	-0.222226	-0.145457	0.185862	0.262631	-0.185862	-0.123805	0.260944	-0.161899	-0.0895209	0.295228	-0.127615	-0.0552363	0.257134	0.329513	-0.0933303	0.0933303	-0.329513	-0.257134	0.0552363	0.127615	-0.295228	0.0895209	0.161899	-0.260944	0.123805	0.185862	-0.262631	-0.185862	0.145457	0.222226	-0.226267	0.181822	0.258591
_____OTU246	0.109883	-0.160992	-0.114994	0.401201	-0.166102	-0.0689964	-0.0404048	-0.00404048	0.404048	-0.0444453	0.0323238	-0.218186	0.189902	-0.258591	-0.181822	0.226267	-0.222226	-0.145457	0.185862	0.262631	-0.185862	-0.123805	0.260944	-0.161899	-0.0895209	0.295228	-0.127615	-0.0552363	0.257134	0.329513	-0.0933303	0.0933303	-0.329513	-0.257134	0.0552363	0.127615	-0.295228	0.0895209	0.161899	-0.260944	0.123805	0.185862	-0.262631	-0.185862	0.145457	0.222226	-0.226267	0.181822	0.258591
___f:Cucurbitariaceae	-0.131131	-0.208355	0.0054094	-0.117701	-0.0304045	0.482182	-0.268387	-0.0993918	-0.196719	-0.127705	0.27753	-0.160443	-0.25777	-0.188756	0.21648	-0.0887743	-0.0197604	0.385475	-0.117088	0.288148	0.357162	-0.249006	-0.340767	-0.2757	0.106359	-0.181437	-0.11637	0.26569	-0.208131	0.173929	0.238996	-0.238996	-0.173929	0.208131	-0.26569	0.11637	0.181437	-0.106359	0.2757	0.340767	0.249006	-0.357162	-0.288148	0.117088	-0.385475	0.0197604	0.0887743	-0.21648	0.188756
____g:Pyrenochaeta	-0.131131	-0.208355	0.0054094	-0.117701	-0.0304045	0.482182	-0.268387	-0.0993918	-0.196719	-0.127705	0.27753	-0.160443	-0.25777	-0.188756	0.21648	-0.0887743	-0.0197604	0.385475	-0.117088	0.288148	0.357162	-0.249006	-0.340767	-0.2757	0.106359	-0.181437	-0.11637	0.26569	-0.208131	0.173929	0.238996	-0.238996	-0.173929	0.208131	-0.26569	0.11637	0.181437	-0.106359	0.2757	0.340767	0.249006	-0.357162	-0.288148	0.117088	-0.385475	0.0197604	0.0887743	-0.21648	0.188756
_____OTU106	-0.114023	-0.194304	0.013962	-0.117513	-0.0709734	0.482852	-0.243754	-0.0791051	-0.183045	-0.146252	0.291585	-0.142573	-0.246514	-0.20972	0.228117	-0.0818646	-0.0450715	0.392766	-0.149012	0.288826	0.325619	-0.219407	-0.317403	-0.282714	0.130083	-0.16217	-0.127481	0.285316	-0.225477	0.18732	0.222009	-0.222009	-0.18732	0.225477	-0.285316	0.127481	0.16217	-0.130083	0.282714	0.317403	0.219407	-0.325619	-0.288826	0.149012	-0.392766	0.0450715	0.0818646	-0.228117	0.20972
_____OTU367	-0.182845	-0.182845	-0.0683682	-0.0397489	0.322761	0.151046	-0.289104	-0.198602	-0.175976	0.110614	-0.0251394	-0.198602	-0.175976	0.110614	-0.0251394	-0.0854741	0.201116	0.0653625	0.223741	0.087988	0.374578	-0.323528	-0.302197	-0.0319973	-0.159986	-0.21687	0.0533288	-0.0746603	0.0746603	-0.0533288	0.21687	-0.21687	0.0533288	-0.0746603	0.0746603	-0.0533288	0.21687	0.159986	0.0319973	0.302197	0.323528	-0.374578	-0.087988	-0.223741	-0.0653625	-0.201116	0.0854741	0.0251394	-0.110614
___f:Dictyosporiaceae	-0.0950382	0.0271538	-0.0950382	-0.0950382	-0.0950382	0.352999	-0.0536673	-0.150269	-0.150269	-0.150269	0.203936	-0.0536673	-0.0536673	-0.0536673	0.300537	-0.150269	-0.150269	0.203936	-0.150269	0.203936	0.203936	-0.121435	-0.121435	-0.121435	0.212512	-0.212512	-0.212512	0.121435	-0.212512	0.121435	0.121435	-0.121435	-0.121435	0.212512	-0.121435	0.212512	0.212512	-0.212512	0.121435	0.121435	0.121435	-0.203936	-0.203936	0.150269	-0.203936	0.150269	0.150269	-0.300537	0.0536673
____g:Pseudocoleophoma	-0.0950382	0.0271538	-0.0950382	-0.0950382	-0.0950382	0.352999	-0.0536673	-0.150269	-0.150269	-0.150269	0.203936	-0.0536673	-0.0536673	-0.0536673	0.300537	-0.150269	-0.150269	0.203936	-0.150269	0.203936	0.203936	-0.121435	-0.121435	-0.121435	0.212512	-0.212512	-0.212512	0.121435	-0.212512	0.121435	0.121435	-0.121435	-0.121435	0.212512	-0.121435	0.212512	0.212512	-0.212512	0.121435	0.121435	0.121435	-0.203936	-0.203936	0.150269	-0.203936	0.150269	0.150269	-0.300537	0.0536673
_____OTU1322	-0.0950382	0.0271538	-0.0950382	-0.0950382	-0.0950382	0.352999	-0.0536673	-0.150269	-0.150269	-0.150269	0.203936	-0.0536673	-0.0536673	-0.0536673	0.300537	-0.150269	-0.150269	0.203936	-0.150269	0.203936	0.203936	-0.121435	-0.121435	-0.121435	0.212512	-0.212512	-0.212512	0.121435	-0.212512	0.121435	0.121435	-0.121435	-0.121435	0.212512	-0.121435	0.212512	0.212512	-0.212512	0.121435	0.121435	0.121435	-0.203936	-0.203936	0.150269	-0.203936	0.150269	0.150269	-0.300537	0.0536673
___f:Didymellaceae	0.0029702	-0.327212	-0.0273846	0.190974	0.074255	0.0863969	-0.256335	-0.0193013	0.153326	0.0610519	0.0706509	-0.280333	-0.107705	-0.19998	-0.190381	0.129329	0.0370543	0.0466534	0.209682	0.219281	0.127007	-0.262087	-0.0993316	-0.186329	-0.177279	0.124146	0.037149	0.0461991	0.199904	0.208954	0.121957	-0.121957	-0.208954	-0.199904	-0.0461991	-0.037149	-0.124146	0.177279	0.186329	0.0993316	0.262087	-0.127007	-0.219281	-0.209682	-0.0466534	-0.0370543	-0.129329	0.190381	0.19998
____g:Epicoccum	-0.190483	-0.175009	0.302489	0.364387	-0.21259	-0.0887939	-0.288947	0.0885482	0.137483	-0.318657	-0.220788	0.100782	0.149716	-0.306423	-0.208554	0.527211	0.0710716	0.168941	0.120006	0.217875	-0.238264	-0.0469598	-0.000823855	-0.430876	-0.338605	0.355082	-0.0749708	0.017301	-0.0288349	0.0634369	-0.366616	0.366616	-0.0634369	0.0288349	-0.017301	0.0749708	-0.355082	0.338605	0.430876	0.000823855	0.0469598	0.238264	-0.217875	-0.120006	-0.168941	-0.0710716	-0.527211	0.208554	0.306423
_____OTU131	-0.190483	-0.175009	0.302489	0.364387	-0.21259	-0.0887939	-0.288947	0.0885482	0.137483	-0.318657	-0.220788	0.100782	0.149716	-0.306423	-0.208554	0.527211	0.0710716	0.168941	0.120006	0.217875	-0.238264	-0.0469598	-0.000823855	-0.430876	-0.338605	0.355082	-0.0749708	0.017301	-0.0288349	0.0634369	-0.366616	0.366616	-0.0634369	0.0288349	-0.017301	0.0749708	-0.355082	0.338605	0.430876	0.000823855	0.0469598	0.238264	-0.217875	-0.120006	-0.168941	-0.0710716	-0.527211	0.208554	0.306423
____g:Leptosphaerulina	-0.267853	-0.039473	0.102207	0.00704876	-0.107141	0.305211	-0.242962	-0.130955	-0.206184	-0.296459	0.0295344	0.0495955	-0.0256337	-0.115909	0.210084	0.0863743	-0.00390077	0.322092	-0.07913	0.246863	0.156588	-0.152887	-0.223813	-0.308925	-0.00157615	-0.118211	-0.203323	0.104026	-0.27425	0.0330992	-0.052013	0.052013	-0.0330992	0.27425	-0.104026	0.203323	0.118211	0.00157615	0.308925	0.223813	0.152887	-0.156588	-0.246863	0.07913	-0.322092	0.00390077	-0.0863743	-0.210084	0.115909
_____OTU101	-0.255297	-0.0185099	0.111408	-0.0247962	-0.142142	0.329336	-0.216463	-0.113754	-0.221433	-0.314203	0.0585334	0.0734428	-0.0342365	-0.127006	0.24573	0.068473	-0.0242969	0.348439	-0.131976	0.24076	0.14799	-0.121044	-0.222565	-0.31003	0.0413893	-0.12573	-0.213194	0.138225	-0.314715	0.0367038	-0.0507605	0.0507605	-0.0367038	0.314715	-0.138225	0.213194	0.12573	-0.0413893	0.31003	0.222565	0.121044	-0.14799	-0.24076	0.131976	-0.348439	0.0242969	-0.068473	-0.24573	0.127006
_____OTU422	-0.0806505	-0.164082	-0.0806505	0.253076	0.286448	-0.214141	-0.193478	-0.12752	0.136314	0.162697	-0.233053	-0.193478	0.0703557	0.0967391	-0.299012	0.136314	0.162697	-0.233053	0.426531	0.0307806	0.057164	-0.242526	0.00621862	0.0310931	-0.342024	0.0684048	0.0932793	-0.279838	0.342024	-0.0310931	-0.00621862	0.00621862	0.0310931	-0.342024	0.279838	-0.0932793	-0.0684048	0.342024	-0.0310931	-0.00621862	0.242526	-0.057164	-0.0307806	-0.426531	0.233053	-0.162697	-0.136314	0.299012	-0.0967391
____g:Phoma	0.103962	-0.308285	-0.104106	0.14631	0.126432	0.0356863	-0.161531	-0.000113875	0.197857	0.182143	0.110402	-0.326023	-0.128052	-0.143767	-0.215508	0.0333653	0.0176506	-0.0540905	0.215622	0.143881	0.128166	-0.229889	-0.0432401	-0.0580561	-0.125694	0.108946	0.0941298	0.0264916	0.280779	0.213141	0.198325	-0.198325	-0.213141	-0.280779	-0.0264916	-0.0941298	-0.108946	0.125694	0.0580561	0.0432401	0.229889	-0.128166	-0.143881	-0.215622	0.0540905	-0.0176506	-0.0333653	0.215508	0.143767
_____OTU115	-0.025906	-0.27612	0.347519	-0.0372793	-0.0334882	0.0252741	-0.238772	0.254258	-0.0499524	-0.0469552	-0.000499524	0.0564462	-0.247764	-0.244767	-0.198311	0.245266	0.248263	0.294719	-0.0559467	-0.00949095	-0.00649381	0.0339088	-0.252903	-0.250077	-0.206278	0.21193	0.214756	0.258555	-0.0720562	-0.0282573	-0.0254316	0.0254316	0.0282573	0.0720562	-0.258555	-0.214756	-0.21193	0.206278	0.250077	0.252903	-0.0339088	0.00649381	0.00949095	0.0559467	-0.294719	-0.248263	-0.245266	0.198311	0.244767
_____OTU1306	-0.0291111	0.0582223	-0.116445	-0.116445	0.320222	-0.116445	0.0230144	-0.115072	-0.115072	0.230144	-0.115072	-0.0460287	-0.0460287	0.299187	-0.0460287	-0.184115	0.161101	-0.184115	0.161101	-0.184115	0.161101	-0.0650945	-0.0650945	0.260378	-0.0650945	-0.195283	0.130189	-0.195283	0.130189	-0.195283	0.130189	-0.130189	0.195283	-0.130189	0.195283	-0.130189	0.195283	0.0650945	-0.260378	0.0650945	0.0650945	-0.161101	0.184115	-0.161101	0.184115	-0.161101	0.184115	0.0460287	-0.299187
_____OTU162	-0.241263	-0.266527	-0.221053	0.0644211	0.324632	0.33979	-0.401443	-0.365493	-0.139806	0.0659086	0.077892	-0.385465	-0.159778	0.0459363	0.0579197	-0.123828	0.0818864	0.0938698	0.307573	0.319557	0.525271	-0.543247	-0.330468	-0.136518	-0.12522	-0.296573	-0.102624	-0.0913258	0.110156	0.121454	0.315404	-0.315404	-0.121454	-0.110156	0.0913258	0.102624	0.296573	0.12522	0.136518	0.330468	0.543247	-0.525271	-0.319557	-0.307573	-0.0938698	-0.0818864	0.123828	-0.0579197	-0.0459363
_____OTU295	-0.050673	-0.114681	0.445389	-0.138684	0.005334	-0.146685	-0.130724	0.31205	-0.1497	-0.0358436	-0.156025	0.261447	-0.200303	-0.0864463	-0.206628	0.242471	0.356328	0.236146	-0.105422	-0.225604	-0.111748	0.208726	-0.226616	-0.119272	-0.23258	0.190835	0.29818	0.184871	-0.137163	-0.250471	-0.143126	0.143126	0.250471	0.137163	-0.184871	-0.29818	-0.190835	0.23258	0.119272	0.226616	-0.208726	0.111748	0.225604	0.105422	-0.236146	-0.356328	-0.242471	0.206628	0.0864463
_____OTU30	0.164716	-0.200815	-0.178338	0.156996	0.082074	-0.0246336	-0.0285387	-0.0107693	0.254336	0.195104	0.110745	-0.299746	-0.0346414	-0.0938727	-0.178232	-0.016872	-0.0761033	-0.160463	0.189002	0.104642	0.0454107	-0.159832	0.0901116	0.0342678	-0.0452673	0.106865	0.051021	-0.0285142	0.300964	0.221429	0.165585	-0.165585	-0.221429	-0.300964	0.0285142	-0.051021	-0.106865	0.0452673	-0.0342678	-0.0901116	0.159832	-0.0454107	-0.104642	-0.189002	0.160463	0.0761033	0.016872	0.178232	0.0938727
_____OTU417	-0.170419	-0.170419	0.0448471	0.15248	-0.0896942	0.233205	-0.269456	-0.0992733	-0.0141819	-0.205638	0.0496367	-0.0992733	-0.0141819	-0.205638	0.0496367	0.156001	-0.0354548	0.219819	0.0496367	0.304911	0.113455	-0.220619	-0.140394	-0.3209	-0.0802249	0.0200562	-0.16045	0.0802249	-0.0802249	0.16045	-0.0200562	0.0200562	-0.16045	0.0802249	-0.0802249	0.16045	-0.0200562	0.0802249	0.3209	0.140394	0.220619	-0.113455	-0.304911	-0.0496367	-0.219819	0.0354548	-0.156001	-0.0496367	0.205638
____g:Stagonosporopsis	-0.132558	-0.158851	-0.0931194	-0.125985	0.288123	0.222391	-0.230379	-0.178414	-0.204397	0.122984	0.0710191	-0.1992	-0.225183	0.102198	0.050233	-0.173217	0.154163	0.102198	0.128181	0.0762156	0.403596	-0.286611	-0.311107	-0.00244966	-0.0514429	-0.262114	0.0465436	-0.00244966	0.022047	-0.0269463	0.281711	-0.281711	0.0269463	-0.022047	0.00244966	-0.0465436	0.262114	0.0514429	0.00244966	0.311107	0.286611	-0.403596	-0.0762156	-0.128181	-0.102198	-0.154163	0.173217	-0.050233	-0.102198
_____OTU364	-0.132558	-0.158851	-0.0931194	-0.125985	0.288123	0.222391	-0.230379	-0.178414	-0.204397	0.122984	0.0710191	-0.1992	-0.225183	0.102198	0.050233	-0.173217	0.154163	0.102198	0.128181	0.0762156	0.403596	-0.286611	-0.311107	-0.00244966	-0.0514429	-0.262114	0.0465436	-0.00244966	0.022047	-0.0269463	0.281711	-0.281711	0.0269463	-0.022047	0.00244966	-0.0465436	0.262114	0.0514429	0.00244966	0.311107	0.286611	-0.403596	-0.0762156	-0.128181	-0.102198	-0.154163	0.173217	-0.050233	-0.102198
___f:Didymosphaeriaceae	-0.0205823	0.313373	-0.0658054	-0.0866776	-0.0118856	-0.128422	0.231471	-0.0682955	-0.0847964	-0.0256681	-0.117798	0.195719	0.179218	0.238347	0.146217	-0.120548	-0.0614201	-0.15355	-0.077921	-0.170051	-0.110923	0.169185	0.153628	0.209374	0.122513	-0.128995	-0.0732486	-0.16011	-0.0888058	-0.175667	-0.11992	0.11992	0.175667	0.0888058	0.16011	0.0732486	0.128995	-0.122513	-0.209374	-0.153628	-0.169185	0.110923	0.170051	0.077921	0.15355	0.0614201	0.120548	-0.146217	-0.238347
____g:Pseudopithomyces	-0.0205823	0.313373	-0.0658054	-0.0866776	-0.0118856	-0.128422	0.231471	-0.0682955	-0.0847964	-0.0256681	-0.117798	0.195719	0.179218	0.238347	0.146217	-0.120548	-0.0614201	-0.15355	-0.077921	-0.170051	-0.110923	0.169185	0.153628	0.209374	0.122513	-0.128995	-0.0732486	-0.16011	-0.0888058	-0.175667	-0.11992	0.11992	0.175667	0.0888058	0.16011	0.0732486	0.128995	-0.122513	-0.209374	-0.153628	-0.169185	0.110923	0.170051	0.077921	0.15355	0.0614201	0.120548	-0.146217	-0.238347
_____OTU211	-0.0205823	0.313373	-0.0658054	-0.0866776	-0.0118856	-0.128422	0.231471	-0.0682955	-0.0847964	-0.0256681	-0.117798	0.195719	0.179218	0.238347	0.146217	-0.120548	-0.0614201	-0.15355	-0.077921	-0.170051	-0.110923	0.169185	0.153628	0.209374	0.122513	-0.128995	-0.0732486	-0.16011	-0.0888058	-0.175667	-0.11992	0.11992	0.175667	0.0888058	0.16011	0.0732486	0.128995	-0.122513	-0.209374	-0.153628	-0.169185	0.110923	0.170051	0.077921	0.15355	0.0614201	0.120548	-0.146217	-0.238347
___f:Lentitheciaceae	-0.156495	-0.169326	-0.134606	-0.130832	0.538674	0.0525843	-0.257584	-0.230135	-0.227152	0.302139	-0.0821485	-0.240279	-0.237296	0.291995	-0.0922927	-0.209847	0.319444	-0.0648436	0.322428	-0.06186	0.467431	-0.343182	-0.340369	0.158651	-0.203659	-0.31449	0.184531	-0.177779	0.187344	-0.174967	0.324054	-0.324054	0.174967	-0.187344	0.177779	-0.184531	0.31449	0.203659	-0.158651	0.340369	0.343182	-0.467431	0.06186	-0.322428	0.0648436	-0.319444	0.209847	0.0922927	-0.291995
____g:Poaceascoma	-0.156495	-0.169326	-0.134606	-0.130832	0.538674	0.0525843	-0.257584	-0.230135	-0.227152	0.302139	-0.0821485	-0.240279	-0.237296	0.291995	-0.0922927	-0.209847	0.319444	-0.0648436	0.322428	-0.06186	0.467431	-0.343182	-0.340369	0.158651	-0.203659	-0.31449	0.184531	-0.177779	0.187344	-0.174967	0.324054	-0.324054	0.174967	-0.187344	0.177779	-0.184531	0.31449	0.203659	-0.158651	0.340369	0.343182	-0.467431	0.06186	-0.322428	0.0648436	-0.319444	0.209847	0.0922927	-0.291995
_____OTU107	-0.148644	-0.163799	-0.135763	-0.123639	0.528023	0.043823	-0.247009	-0.224844	-0.215259	0.299925	-0.0828687	-0.236825	-0.22724	0.287944	-0.0948497	-0.205075	0.310109	-0.0726848	0.319693	-0.0631	0.452084	-0.334073	-0.325037	0.160683	-0.200218	-0.30414	0.18158	-0.179321	0.190617	-0.170284	0.315435	-0.315435	0.170284	-0.190617	0.179321	-0.18158	0.30414	0.200218	-0.160683	0.325037	0.334073	-0.452084	0.0631	-0.319693	0.0726848	-0.310109	0.205075	0.0948497	-0.287944
_____OTU505	-0.154732	-0.113162	0.0115472	-0.140875	0.233253	0.16397	-0.211789	-0.113198	-0.233698	0.0620761	0.00730306	-0.0803337	-0.200834	0.0949398	0.0401669	-0.102243	0.193531	0.138758	0.0730306	0.0182577	0.314032	-0.19107	-0.304679	-0.0258202	-0.0774607	-0.211726	0.0671326	0.0154921	-0.0464764	-0.0981169	0.180742	-0.180742	0.0981169	0.0464764	-0.0154921	-0.0671326	0.211726	0.0774607	0.0258202	0.304679	0.19107	-0.314032	-0.0182577	-0.0730306	-0.138758	-0.193531	0.102243	-0.0401669	-0.0949398
___f:Leptosphaeriaceae	-0.109374	-0.109374	-0.109374	-0.0683586	0.505854	-0.109374	-0.172935	-0.172935	-0.14051	0.313445	-0.172935	-0.172935	-0.14051	0.313445	-0.172935	-0.14051	0.313445	-0.172935	0.34587	-0.14051	0.313445	-0.244567	-0.213996	0.213996	-0.244567	-0.213996	0.213996	-0.244567	0.244567	-0.213996	0.213996	-0.213996	0.213996	-0.244567	0.244567	-0.213996	0.213996	0.244567	-0.213996	0.213996	0.244567	-0.313445	0.14051	-0.34587	0.172935	-0.313445	0.14051	0.172935	-0.313445
____g:Leptosphaeria	-0.109374	-0.109374	-0.109374	-0.0683586	0.505854	-0.109374	-0.172935	-0.172935	-0.14051	0.313445	-0.172935	-0.172935	-0.14051	0.313445	-0.172935	-0.14051	0.313445	-0.172935	0.34587	-0.14051	0.313445	-0.244567	-0.213996	0.213996	-0.244567	-0.213996	0.213996	-0.244567	0.244567	-0.213996	0.213996	-0.213996	0.213996	-0.244567	0.244567	-0.213996	0.213996	0.244567	-0.213996	0.213996	0.244567	-0.313445	0.14051	-0.34587	0.172935	-0.313445	0.14051	0.172935	-0.313445
_____OTU997	-0.109374	-0.109374	-0.109374	-0.0683586	0.505854	-0.109374	-0.172935	-0.172935	-0.14051	0.313445	-0.172935	-0.172935	-0.14051	0.313445	-0.172935	-0.14051	0.313445	-0.172935	0.34587	-0.14051	0.313445	-0.244567	-0.213996	0.213996	-0.244567	-0.213996	0.213996	-0.244567	0.244567	-0.213996	0.213996	-0.213996	0.213996	-0.244567	0.244567	-0.213996	0.213996	0.244567	-0.213996	0.213996	0.244567	-0.313445	0.14051	-0.34587	0.172935	-0.313445	0.14051	0.172935	-0.313445
___f:Lophiostomataceae	-0.132599	0.165748	-0.0331497	-0.132599	0.265197	-0.132599	0.0262071	-0.131036	-0.209657	0.104828	-0.209657	0.104828	0.0262071	0.340693	0.0262071	-0.131036	0.18345	-0.131036	0.104828	-0.209657	0.104828	0	-0.0741249	0.222375	-0.0741249	-0.222375	0.0741249	-0.222375	0	-0.2965	0	0	0.2965	0	0.222375	-0.0741249	0.222375	0.0741249	-0.222375	0.0741249	0	-0.104828	0.209657	-0.104828	0.131036	-0.18345	0.131036	-0.0262071	-0.340693
____g:Lophiostoma	-0.132599	0.165748	-0.0331497	-0.132599	0.265197	-0.132599	0.0262071	-0.131036	-0.209657	0.104828	-0.209657	0.104828	0.0262071	0.340693	0.0262071	-0.131036	0.18345	-0.131036	0.104828	-0.209657	0.104828	0	-0.0741249	0.222375	-0.0741249	-0.222375	0.0741249	-0.222375	0	-0.2965	0	0	0.2965	0	0.222375	-0.0741249	0.222375	0.0741249	-0.222375	0.0741249	0	-0.104828	0.209657	-0.104828	0.131036	-0.18345	0.131036	-0.0262071	-0.340693
_____OTU1348	-0.132599	0.165748	-0.0331497	-0.132599	0.265197	-0.132599	0.0262071	-0.131036	-0.209657	0.104828	-0.209657	0.104828	0.0262071	0.340693	0.0262071	-0.131036	0.18345	-0.131036	0.104828	-0.209657	0.104828	0	-0.0741249	0.222375	-0.0741249	-0.222375	0.0741249	-0.222375	0	-0.2965	0	0	0.2965	0	0.222375	-0.0741249	0.222375	0.0741249	-0.222375	0.0741249	0	-0.104828	0.209657	-0.104828	0.131036	-0.18345	0.131036	-0.0262071	-0.340693
___f:Massarinaceae	-0.182944	0.301319	0.204467	-0.053807	-0.15066	-0.118375	0.093584	0.0170153	-0.187168	-0.263737	-0.238214	0.399859	0.195676	0.119107	0.14463	0.119107	0.0425382	0.0680611	-0.161645	-0.136122	-0.212691	0.240632	0.0481264	-0.0240632	0	-0.0240632	-0.0962529	-0.0721897	-0.288759	-0.264695	-0.336885	0.336885	0.264695	0.288759	0.0721897	0.0962529	0.0240632	0	0.0240632	-0.0481264	-0.240632	0.212691	0.136122	0.161645	-0.0680611	-0.0425382	-0.119107	-0.14463	-0.119107
____g:Stagonospora	-0.182944	0.301319	0.204467	-0.053807	-0.15066	-0.118375	0.093584	0.0170153	-0.187168	-0.263737	-0.238214	0.399859	0.195676	0.119107	0.14463	0.119107	0.0425382	0.0680611	-0.161645	-0.136122	-0.212691	0.240632	0.0481264	-0.0240632	0	-0.0240632	-0.0962529	-0.0721897	-0.288759	-0.264695	-0.336885	0.336885	0.264695	0.288759	0.0721897	0.0962529	0.0240632	0	0.0240632	-0.0481264	-0.240632	0.212691	0.136122	0.161645	-0.0680611	-0.0425382	-0.119107	-0.14463	-0.119107
_____OTU1164	-0.170005	-0.170005	0.34001	0.136004	-0.170005	0.034001	-0.268802	0.134401	-0.0268802	-0.268802	-0.107521	0.134401	-0.0268802	-0.268802	-0.107521	0.376322	0.134401	0.295682	-0.0268802	0.134401	-0.107521	0	-0.152057	-0.380143	-0.228086	0.228086	0	0.152057	-0.152057	0	-0.228086	0.228086	0	0.152057	-0.152057	0	-0.228086	0.228086	0.380143	0.152057	0	0.107521	-0.134401	0.0268802	-0.295682	-0.134401	-0.376322	0.107521	0.268802
_____OTU743	-0.140546	0.386501	0.105409	-0.105409	-0.105409	-0.140546	0.194444	-0.0277778	-0.194444	-0.194444	-0.222222	0.388889	0.222222	0.222222	0.194444	0	0	-0.0277778	-0.166667	-0.194444	-0.194444	0.261891	0.104757	0.104757	0.0785674	-0.104757	-0.104757	-0.130946	-0.261891	-0.288081	-0.288081	0.288081	0.288081	0.261891	0.130946	0.104757	0.104757	-0.0785674	-0.104757	-0.104757	-0.261891	0.194444	0.194444	0.166667	0.0277778	0	0	-0.194444	-0.222222
___f:Morosphaeriaceae	-0.256553	-0.280864	-0.0907974	-0.0664866	0.299282	0.39542	-0.424866	-0.274605	-0.255386	0.0337796	0.109784	-0.293824	-0.274605	0.0145602	0.0905643	-0.124344	0.164821	0.240825	0.184041	0.260045	0.54921	-0.468244	-0.450124	-0.177496	-0.105839	-0.308456	-0.0358287	0.0358287	-0.0177084	0.053949	0.326576	-0.326576	-0.053949	0.0177084	-0.0358287	0.0358287	0.308456	0.105839	0.177496	0.450124	0.468244	-0.54921	-0.260045	-0.184041	-0.240825	-0.164821	0.124344	-0.0905643	-0.0145602
____g:Acrocalymma	-0.215149	-0.238408	-0.19189	0.564039	0.273297	-0.19189	-0.358569	-0.321792	0.275822	0.0459703	-0.321792	-0.34018	0.257434	0.0275822	-0.34018	0.29421	0.0643585	-0.303404	0.661973	0.29421	0.0643585	-0.481088	0.0823484	-0.134358	-0.481088	0.117021	-0.0996849	-0.446415	0.463751	0.117021	-0.0996849	0.0996849	-0.117021	-0.463751	0.446415	0.0996849	-0.117021	0.481088	0.134358	-0.0823484	0.481088	-0.0643585	-0.29421	-0.661973	0.303404	-0.0643585	-0.29421	0.34018	-0.0275822
_____OTU310	-0.0916698	-0.165006	-0.165006	0.201674	0.385013	-0.165006	-0.20292	-0.20292	0.0869657	0.231908	-0.20292	-0.260897	0.0289886	0.173931	-0.260897	0.0289886	0.173931	-0.260897	0.463817	0.0289886	0.173931	-0.314303	-0.040996	0.0956573	-0.314303	-0.040996	0.0956573	-0.314303	0.368964	-0.040996	0.0956573	-0.0956573	0.040996	-0.368964	0.314303	-0.0956573	0.040996	0.314303	-0.0956573	0.040996	0.314303	-0.173931	-0.0289886	-0.463817	0.260897	-0.173931	-0.0289886	0.260897	-0.173931
_____OTU441	-0.193744	-0.193744	-0.145308	0.520686	0.157417	-0.145308	-0.306336	-0.268044	0.258471	-0.028719	-0.268044	-0.268044	0.258471	-0.028719	-0.268044	0.296763	0.00957299	-0.229752	0.536088	0.296763	0.00957299	-0.397122	0.0992806	-0.171485	-0.397122	0.135383	-0.135383	-0.36102	0.36102	0.135383	-0.135383	0.135383	-0.135383	-0.36102	0.36102	0.135383	-0.135383	0.397122	0.171485	-0.0992806	0.397122	-0.00957299	-0.296763	-0.536088	0.229752	-0.00957299	-0.296763	0.268044	0.028719
____g:Rhizopycnis	-0.220781	-0.241143	-0.0556194	-0.177794	0.25321	0.442127	-0.365183	-0.218513	-0.315101	0.0256373	0.17499	-0.234611	-0.331198	0.00953947	0.158892	-0.184529	0.156209	0.305561	0.0596217	0.208974	0.549712	-0.385754	-0.476817	-0.155566	-0.0147556	-0.338536	-0.0172851	0.123526	-0.108348	0.0324623	0.353713	-0.353713	-0.0324623	0.108348	-0.123526	0.0172851	0.338536	0.0147556	0.155566	0.476817	0.385754	-0.549712	-0.208974	-0.0596217	-0.305561	-0.156209	0.184529	-0.158892	-0.00953947
_____OTU138	-0.220781	-0.241143	-0.0556194	-0.177794	0.25321	0.442127	-0.365183	-0.218513	-0.315101	0.0256373	0.17499	-0.234611	-0.331198	0.00953947	0.158892	-0.184529	0.156209	0.305561	0.0596217	0.208974	0.549712	-0.385754	-0.476817	-0.155566	-0.0147556	-0.338536	-0.0172851	0.123526	-0.108348	0.0324623	0.353713	-0.353713	-0.0324623	0.108348	-0.123526	0.0172851	0.338536	0.0147556	0.155566	0.476817	0.385754	-0.549712	-0.208974	-0.0596217	-0.305561	-0.156209	0.184529	-0.158892	-0.00953947
___f:Periconiaceae	-0.12508	-0.163898	-0.176838	0.379554	-0.0603835	0.146646	-0.228457	-0.238687	0.201179	-0.146622	0.0170491	-0.269375	0.170491	-0.17731	-0.0136393	0.160261	-0.18754	-0.0238687	0.252326	0.415997	0.0681963	-0.347199	0.0675109	-0.260399	-0.106088	0.0578664	-0.270043	-0.115733	0.144666	0.298977	-0.0289332	0.0289332	-0.298977	-0.144666	0.115733	0.270043	-0.0578664	0.106088	0.260399	-0.0675109	0.347199	-0.0681963	-0.415997	-0.252326	0.0238687	0.18754	-0.160261	0.0136393	0.17731
____g:Periconia	-0.12508	-0.163898	-0.176838	0.379554	-0.0603835	0.146646	-0.228457	-0.238687	0.201179	-0.146622	0.0170491	-0.269375	0.170491	-0.17731	-0.0136393	0.160261	-0.18754	-0.0238687	0.252326	0.415997	0.0681963	-0.347199	0.0675109	-0.260399	-0.106088	0.0578664	-0.270043	-0.115733	0.144666	0.298977	-0.0289332	0.0289332	-0.298977	-0.144666	0.115733	0.270043	-0.0578664	0.106088	0.260399	-0.0675109	0.347199	-0.0681963	-0.415997	-0.252326	0.0238687	0.18754	-0.160261	0.0136393	0.17731
_____OTU1084	-0.089085	-0.0479688	-0.0479688	-0.089085	0.363193	-0.089085	-0.108351	-0.108351	-0.140856	0.216701	-0.140856	-0.0758454	-0.108351	0.249206	-0.108351	-0.108351	0.249206	-0.108351	0.216701	-0.140856	0.216701	-0.137908	-0.168554	0.168554	-0.168554	-0.168554	0.168554	-0.168554	0.137908	-0.1992	0.137908	-0.137908	0.1992	-0.137908	0.168554	-0.168554	0.168554	0.168554	-0.168554	0.168554	0.137908	-0.216701	0.140856	-0.216701	0.108351	-0.249206	0.108351	0.108351	-0.249206
_____OTU634	-0.143684	-0.143684	-0.125724	0.646579	-0.143684	-0.0898027	-0.227185	-0.212986	0.397573	-0.227185	-0.184588	-0.212986	0.397573	-0.227185	-0.184588	0.411772	-0.212986	-0.170389	0.397573	0.44017	-0.184588	-0.307901	0.26774	-0.321288	-0.281127	0.281127	-0.307901	-0.26774	0.26774	0.307901	-0.281127	0.281127	-0.307901	-0.26774	0.26774	0.307901	-0.281127	0.281127	0.321288	-0.26774	0.307901	0.184588	-0.44017	-0.397573	0.170389	0.212986	-0.411772	0.184588	0.227185
_____OTU656	0.00931089	-0.0651762	-0.10242	-0.083798	-0.10242	0.344503	-0.0441654	-0.073609	-0.0588872	-0.073609	0.279714	-0.132496	-0.117774	-0.132496	0.220827	-0.147218	-0.16194	0.191384	-0.147218	0.206105	0.191384	-0.117979	-0.104099	-0.117979	0.215138	-0.131859	-0.145738	0.187378	-0.131859	0.201258	0.187378	-0.187378	-0.201258	0.131859	-0.187378	0.145738	0.131859	-0.215138	0.117979	0.104099	0.117979	-0.191384	-0.206105	0.147218	-0.191384	0.16194	0.147218	-0.220827	0.132496
___f:Phaeosphaeriaceae	-0.0864968	-0.230215	-0.0725243	-0.102465	0.0292758	0.462425	-0.250382	-0.125717	-0.149388	-0.0452372	0.297198	-0.239336	-0.263007	-0.158856	0.183579	-0.138342	-0.0341909	0.308244	-0.0578615	0.284573	0.388724	-0.290119	-0.312436	-0.214242	0.108609	-0.194901	-0.0967064	0.226144	-0.119023	0.203827	0.302021	-0.302021	-0.203827	0.119023	-0.226144	0.0967064	0.194901	-0.108609	0.214242	0.312436	0.290119	-0.388724	-0.284573	0.0578615	-0.308244	0.0341909	0.138342	-0.183579	0.158856
____g:Phaeosphaeria	-0.183962	-0.161775	-0.0896698	0.087821	0.287498	0.060088	-0.273329	-0.216325	-0.076006	0.0818526	-0.0979308	-0.198785	-0.0584662	0.0993925	-0.080391	-0.00146165	0.156397	-0.0233865	0.296716	0.116932	0.274791	-0.324533	-0.192239	-0.0434089	-0.21291	-0.138495	0.0103355	-0.159166	0.142629	-0.0268722	0.121958	-0.121958	0.0268722	-0.142629	0.159166	-0.0103355	0.138495	0.21291	0.0434089	0.192239	0.324533	-0.274791	-0.116932	-0.296716	0.0233865	-0.156397	0.00146165	0.080391	-0.0993925
_____OTU357	-0.152183	-0.130047	-0.124513	0.118979	0.207522	0.0802419	-0.223123	-0.218748	-0.0262497	0.0437495	-0.0568744	-0.201248	-0.00874991	0.0612494	-0.0393746	-0.00437495	0.0656243	-0.0349996	0.258122	0.157498	0.227498	-0.303169	-0.12168	-0.0556841	-0.150553	-0.117555	-0.0515593	-0.146428	0.12993	0.0350603	0.101056	-0.101056	-0.0350603	-0.12993	0.146428	0.0515593	0.117555	0.150553	0.0556841	0.12168	0.303169	-0.227498	-0.157498	-0.258122	0.0349996	-0.0656243	0.00437495	0.0393746	-0.0612494
_____OTU729	-0.15369	-0.15369	0.171772	-0.15369	0.388746	-0.0994468	-0.243006	0.0142945	-0.243006	0.185828	-0.200123	0.0142945	-0.243006	0.185828	-0.200123	0.0142945	0.443129	0.0571779	0.185828	-0.200123	0.228711	-0.101077	-0.343662	0.0606463	-0.303231	-0.101077	0.303231	-0.0606463	0.0606463	-0.303231	0.101077	-0.101077	0.303231	-0.0606463	0.0606463	-0.303231	0.101077	0.303231	-0.0606463	0.343662	0.101077	-0.228711	0.200123	-0.185828	-0.0571779	-0.443129	-0.0142945	0.200123	-0.185828
____g:Phaeosphaeriopsis	-0.0126386	-0.196102	-0.032208	-0.174086	-0.0909163	0.505951	-0.165024	-0.0354544	-0.147619	-0.0818673	0.389998	-0.180495	-0.29266	-0.226908	0.244957	-0.16309	-0.0973383	0.374527	-0.209503	0.262362	0.328114	-0.179592	-0.285342	-0.223351	0.221528	-0.163183	-0.101192	0.343687	-0.206942	0.237937	0.299929	-0.299929	-0.237937	0.206942	-0.343687	0.101192	0.163183	-0.221528	0.223351	0.285342	0.179592	-0.328114	-0.262362	0.209503	-0.374527	0.0973383	0.16309	-0.244957	0.226908
_____OTU197	0.0735332	-0.179992	-0.0120726	-0.222795	-0.173407	0.514732	-0.0841628	0.0485889	-0.118002	-0.0789569	0.465065	-0.15184	-0.318431	-0.279386	0.264636	-0.185679	-0.146634	0.397387	-0.313225	0.230797	0.269842	-0.0883479	-0.245411	-0.208599	0.304309	-0.120251	-0.0834397	0.429469	-0.240503	0.272406	0.309218	-0.309218	-0.272406	0.240503	-0.429469	0.0834397	0.120251	-0.304309	0.208599	0.245411	0.0883479	-0.269842	-0.230797	0.313225	-0.397387	0.146634	0.185679	-0.264636	0.279386
_____OTU285	-0.151891	-0.133418	-0.0348939	-0.102629	0.0882611	0.334571	-0.225557	-0.147667	-0.201216	-0.050304	0.144421	-0.133062	-0.186612	-0.0356996	0.159026	-0.108722	0.0421905	0.236916	-0.011359	0.183366	0.334278	-0.238665	-0.289152	-0.146871	0.0367177	-0.215717	-0.0734355	0.110153	-0.123922	0.0596663	0.201948	-0.201948	-0.0596663	0.123922	-0.110153	0.0734355	0.215717	-0.0367177	0.146871	0.289152	0.238665	-0.334278	-0.183366	0.011359	-0.236916	-0.0421905	0.108722	-0.159026	0.0356996
_____OTU635	-0.0731191	-0.0989259	-0.0989259	0.339789	0.0301079	-0.0989259	-0.136014	-0.136014	0.210821	-0.0340034	-0.136014	-0.156416	0.190419	-0.0544054	-0.156416	0.190419	-0.0544054	-0.156416	0.292429	0.190419	-0.0544054	-0.20197	0.125029	-0.105794	-0.20197	0.125029	-0.105794	-0.20197	0.221205	0.125029	-0.105794	0.105794	-0.125029	-0.221205	0.20197	0.105794	-0.125029	0.20197	0.105794	-0.125029	0.20197	0.0544054	-0.190419	-0.292429	0.156416	0.0544054	-0.190419	0.156416	0.0544054
____g:Setophaeosphaeria	-0.0940721	-0.112887	-0.131701	0.0752577	0	0.263402	-0.163615	-0.178489	-0.0148741	-0.0743705	0.133867	-0.193363	-0.0297482	-0.0892446	0.118993	-0.0446223	-0.104119	0.104119	0.0594964	0.267734	0.208237	-0.252422	-0.0981641	-0.154258	0.0420703	-0.112188	-0.168281	0.0280469	-0.0140234	0.182305	0.126211	-0.126211	-0.182305	0.0140234	-0.0280469	0.168281	0.112188	-0.0420703	0.154258	0.0981641	0.252422	-0.208237	-0.267734	-0.0594964	-0.104119	0.104119	0.0446223	-0.118993	0.0892446
_____OTU672	-0.0940721	-0.112887	-0.131701	0.0752577	0	0.263402	-0.163615	-0.178489	-0.0148741	-0.0743705	0.133867	-0.193363	-0.0297482	-0.0892446	0.118993	-0.0446223	-0.104119	0.104119	0.0594964	0.267734	0.208237	-0.252422	-0.0981641	-0.154258	0.0420703	-0.112188	-0.168281	0.0280469	-0.0140234	0.182305	0.126211	-0.126211	-0.182305	0.0140234	-0.0280469	0.168281	0.112188	-0.0420703	0.154258	0.0981641	0.252422	-0.208237	-0.267734	-0.0594964	-0.104119	0.104119	0.0446223	-0.118993	0.0892446
___f:Pleosporaceae	0.084889	-0.393137	-0.186668	-0.0630832	0.285261	0.272738	-0.243691	-0.0804633	0.017239	0.292629	0.282729	-0.458376	-0.360674	-0.0852833	-0.0951838	-0.197446	0.0779448	0.0680443	0.175647	0.165747	0.441137	-0.368888	-0.276774	-0.0171333	-0.0264676	-0.122881	0.13676	0.127425	0.228874	0.21954	0.47918	-0.47918	-0.21954	-0.228874	-0.127425	-0.13676	0.122881	0.0264676	0.0171333	0.276774	0.368888	-0.441137	-0.165747	-0.175647	-0.0680443	-0.0779448	0.197446	0.0951838	0.0852833
____g:Alternaria	-0.248378	-0.285443	0.0383465	-0.147675	0.266328	0.376822	-0.422023	-0.166045	-0.313108	0.0141903	0.101543	-0.195347	-0.34241	-0.0151117	0.0722414	-0.0864317	0.240866	0.328219	0.0938033	0.181156	0.508454	-0.369305	-0.507957	-0.199378	-0.11702	-0.266619	0.0419605	0.124318	-0.0966917	-0.0143343	0.294245	-0.294245	0.0143343	0.0966917	-0.124318	-0.0419605	0.266619	0.11702	0.199378	0.507957	0.369305	-0.508454	-0.181156	-0.0938033	-0.328219	-0.240866	0.0864317	-0.0722414	0.0151117
_____OTU149	-0.160901	-0.108467	0.169126	-0.187118	-0.120804	0.408163	-0.212953	0.00650239	-0.275133	-0.222707	0.195478	0.0479552	-0.23368	-0.181254	0.236931	-0.014224	0.0382016	0.456387	-0.243433	0.174752	0.227177	-0.0747157	-0.340244	-0.290816	0.103452	-0.133339	-0.0839114	0.310357	-0.349439	0.0448294	0.0942567	-0.0942567	-0.0448294	0.349439	-0.310357	0.0839114	0.133339	-0.103452	0.290816	0.340244	0.0747157	-0.227177	-0.174752	0.243433	-0.456387	-0.0382016	0.014224	-0.236931	0.181254
_____OTU153	-0.0890663	-0.245769	-0.137283	-0.0596007	0.48953	0.0421893	-0.264711	-0.178945	-0.117532	0.316594	-0.0370595	-0.302829	-0.241416	0.192709	-0.160944	-0.15565	0.278476	-0.0751779	0.339889	-0.013765	0.420361	-0.351896	-0.293996	0.115302	-0.218126	-0.213134	0.196163	-0.137264	0.254064	-0.0793638	0.329934	-0.329934	0.0793638	-0.254064	0.137264	-0.196163	0.213134	0.218126	-0.115302	0.293996	0.351896	-0.420361	0.013765	-0.339889	0.0751779	-0.278476	0.15565	0.160944	-0.192709
_____OTU296	-0.174137	-0.178699	-0.160449	0.186304	0.364243	-0.0372607	-0.278942	-0.264514	0.00961868	0.150292	-0.167125	-0.268121	0.00601167	0.146685	-0.170732	0.0204397	0.161113	-0.156304	0.435245	0.117829	0.258502	-0.382581	-0.124126	0.00850179	-0.290761	-0.110523	0.0221047	-0.277158	0.280559	-0.0187039	0.113924	-0.113924	0.0187039	-0.280559	0.277158	-0.0221047	0.110523	0.290761	-0.00850179	0.124126	0.382581	-0.258502	-0.117829	-0.435245	0.156304	-0.161113	-0.0204397	0.170732	-0.146685
_____OTU951	-0.0739355	-0.114264	0.168035	-0.114264	0.248692	-0.114264	-0.148785	0.0743924	-0.148785	0.138157	-0.148785	0.0425099	-0.180667	0.106275	-0.180667	0.0425099	0.329452	0.0425099	0.106275	-0.180667	0.106275	-0.0150295	-0.225443	0.0450886	-0.225443	-0.0150295	0.255502	-0.0150295	0.0450886	-0.225443	0.0450886	-0.0450886	0.225443	-0.0450886	0.0150295	-0.255502	0.0150295	0.225443	-0.0450886	0.225443	0.0150295	-0.106275	0.180667	-0.106275	-0.0425099	-0.329452	-0.0425099	0.180667	-0.106275
____g:Bipolaris	0.288262	-0.134127	-0.0452031	-0.0229721	0.0125976	-0.0985576	0.121855	0.192155	0.20973	0.237851	0.149975	-0.141773	-0.124198	-0.0960776	-0.183954	-0.0538972	-0.0257769	-0.113653	-0.00820175	-0.0960776	-0.0679574	0.0811932	0.0977632	0.124275	0.0414251	0.164043	0.190555	0.107705	0.207125	0.124275	0.150787	-0.150787	-0.124275	-0.207125	-0.107705	-0.190555	-0.164043	-0.0414251	-0.124275	-0.0977632	-0.0811932	0.0679574	0.0960776	0.00820175	0.113653	0.0257769	0.0538972	0.183954	0.0960776
_____OTU279	0.303487	-0.113621	-0.0284052	-0.0642855	0.00747506	-0.104651	0.150103	0.217472	0.189106	0.245837	0.157194	-0.112282	-0.140647	-0.0839157	-0.172559	-0.0732785	-0.0165468	-0.10519	-0.0449126	-0.133556	-0.0768242	0.120346	0.0936026	0.14709	0.063516	0.157119	0.210606	0.127032	0.183862	0.100288	0.153776	-0.153776	-0.100288	-0.183862	-0.127032	-0.210606	-0.157119	-0.063516	-0.14709	-0.0936026	-0.120346	0.0768242	0.133556	0.0449126	0.10519	0.0165468	0.0732785	0.172559	0.0839157
_____OTU665	-0.0748855	-0.127746	-0.101316	0.242277	0.0308352	0.0308352	-0.160194	-0.139299	0.132334	-0.0348248	-0.0348248	-0.181089	0.0905445	-0.0766146	-0.0766146	0.111439	-0.0557197	-0.0557197	0.215914	0.215914	0.0487547	-0.226549	0.0295498	-0.128049	-0.128049	0.0492497	-0.108349	-0.108349	0.147749	0.147749	-0.00984995	0.00984995	-0.147749	-0.147749	0.108349	0.108349	-0.0492497	0.128049	0.128049	-0.0295498	0.226549	-0.0487547	-0.215914	-0.215914	0.0557197	0.0557197	-0.111439	0.0766146	0.0766146
____g:Cochliobolus	-0.12423	-0.12423	0.195218	-0.0177471	0.195218	-0.12423	-0.196425	0.0561214	-0.112243	0.0561214	-0.196425	0.0561214	-0.112243	0.0561214	-0.196425	0.140303	0.308667	0.0561214	0.140303	-0.112243	0.0561214	-0.0396838	-0.198419	-0.0396838	-0.277787	0.0396838	0.198419	-0.0396838	0.0396838	-0.198419	-0.0396838	0.0396838	0.198419	-0.0396838	0.0396838	-0.198419	-0.0396838	0.277787	0.0396838	0.198419	0.0396838	-0.0561214	0.112243	-0.140303	-0.0561214	-0.308667	-0.140303	0.196425	-0.0561214
_____OTU987	-0.12423	-0.12423	0.195218	-0.0177471	0.195218	-0.12423	-0.196425	0.0561214	-0.112243	0.0561214	-0.196425	0.0561214	-0.112243	0.0561214	-0.196425	0.140303	0.308667	0.0561214	0.140303	-0.112243	0.0561214	-0.0396838	-0.198419	-0.0396838	-0.277787	0.0396838	0.198419	-0.0396838	0.0396838	-0.198419	-0.0396838	0.0396838	0.198419	-0.0396838	0.0396838	-0.198419	-0.0396838	0.277787	0.0396838	0.198419	0.0396838	-0.0561214	0.112243	-0.140303	-0.0561214	-0.308667	-0.140303	0.196425	-0.0561214
____g:Curvularia	-0.197126	-0.224747	-0.244083	0.101187	0.445352	0.119417	-0.33352	-0.348806	-0.0758464	0.19624	-0.0614341	-0.370643	-0.0976831	0.174403	-0.0832709	-0.112969	0.159117	-0.0985566	0.432077	0.174403	0.446489	-0.496374	-0.239025	0.0174997	-0.225437	-0.253437	0.00308818	-0.239849	0.260437	0.0174997	0.274025	-0.274025	-0.0174997	-0.260437	0.239849	-0.00308818	0.253437	0.225437	-0.0174997	0.239025	0.496374	-0.446489	-0.174403	-0.432077	0.0985566	-0.159117	0.112969	0.0832709	-0.174403
_____OTU1102	-0.0935765	-0.0187153	0.393021	-0.0935765	-0.0935765	-0.0935765	-0.0887745	0.236732	-0.147957	-0.147957	-0.147957	0.295915	-0.0887745	-0.0887745	-0.0887745	0.236732	0.236732	0.236732	-0.147957	-0.147957	-0.147957	0.209243	-0.153445	-0.153445	-0.153445	0.153445	0.153445	0.153445	-0.209243	-0.209243	-0.209243	0.209243	0.209243	0.209243	-0.153445	-0.153445	-0.153445	0.153445	0.153445	0.153445	-0.209243	0.147957	0.147957	0.147957	-0.236732	-0.236732	-0.236732	0.0887745	0.0887745
_____OTU1198	0.0296826	0.385874	-0.148413	0.0296826	-0.148413	-0.148413	0.328526	-0.0938647	0.0469323	-0.0938647	-0.0938647	0.187729	0.328526	0.187729	0.187729	-0.0938647	-0.234662	-0.234662	-0.0938647	-0.0938647	-0.234662	0.199117	0.331862	0.199117	0.199117	-0.0663723	-0.199117	-0.199117	-0.0663723	-0.0663723	-0.199117	0.199117	0.0663723	0.0663723	0.199117	0.199117	0.0663723	-0.199117	-0.199117	-0.331862	-0.199117	0.234662	0.0938647	0.0938647	0.234662	0.234662	0.0938647	-0.187729	-0.187729
_____OTU120	-0.229482	-0.314127	-0.195624	0.035739	0.475893	0.227601	-0.429761	-0.336076	-0.153167	0.194805	-0.00148706	-0.402994	-0.220085	0.127887	-0.0684048	-0.1264	0.221572	0.02528	0.404481	0.208189	0.556161	-0.550992	-0.378544	-0.0504725	-0.235539	-0.290217	0.0378544	-0.147212	0.210302	0.0252363	0.353308	-0.353308	-0.0252363	-0.210302	0.147212	-0.0378544	0.290217	0.235539	0.0504725	0.378544	0.550992	-0.556161	-0.208189	-0.404481	-0.02528	-0.221572	0.1264	0.0684048	-0.127887
_____OTU236	0.101977	0.463415	-0.145866	-0.101977	-0.151029	-0.16652	0.446982	-0.0346972	0	-0.0387792	-0.0510253	0.251044	0.285742	0.246962	0.234716	-0.195937	-0.234716	-0.246962	-0.200019	-0.212265	-0.251044	0.312696	0.345409	0.308848	0.297302	-0.108722	-0.145283	-0.156829	-0.112571	-0.124116	-0.160678	0.160678	0.124116	0.112571	0.156829	0.145283	0.108722	-0.297302	-0.308848	-0.345409	-0.312696	0.251044	0.212265	0.200019	0.246962	0.234716	0.195937	-0.234716	-0.246962
_____OTU245	0.236916	-0.255141	0.133038	0.122103	-0.00911217	-0.227804	-0.0144076	0.292474	0.28383	0.180095	0.0072038	-0.096531	-0.105176	-0.20891	-0.381802	0.201706	0.0979717	-0.0749196	0.0893272	-0.0835641	-0.187299	0.0855768	0.0774266	-0.0203754	-0.183379	0.366758	0.268956	0.105952	0.260806	0.0978021	0	0	-0.0978021	-0.260806	-0.105952	-0.268956	-0.366758	0.183379	0.0203754	-0.0774266	-0.0855768	0.187299	0.0835641	-0.0893272	0.0749196	-0.0979717	-0.201706	0.381802	0.20891
_____OTU404	-0.168757	-0.0843786	-0.0843786	0.268477	0.0843786	-0.0153416	-0.200121	-0.200121	0.0788357	-0.0667071	-0.145543	-0.133414	0.145543	0	-0.0788357	0.145543	0	-0.0788357	0.278957	0.200121	0.0545785	-0.251568	0.0114349	-0.125784	-0.200111	0.0114349	-0.125784	-0.200111	0.137219	0.0628921	-0.074327	0.074327	-0.0628921	-0.137219	0.200111	0.125784	-0.0114349	0.200111	0.125784	-0.0114349	0.251568	-0.0545785	-0.200121	-0.278957	0.0788357	0	-0.145543	0.0788357	0
_____OTU70	-0.189174	-0.289211	-0.250735	0.195586	0.363598	0.169936	-0.378196	-0.347778	0.00506965	0.137895	-0.015209	-0.426865	-0.0740169	0.058808	-0.0942956	-0.043599	0.0892259	-0.0638776	0.442074	0.28897	0.421795	-0.543454	-0.210785	-0.0855569	-0.229904	-0.182107	-0.0568786	-0.201226	0.27579	0.131442	0.256671	-0.256671	-0.131442	-0.27579	0.201226	0.0568786	0.182107	0.229904	0.0855569	0.210785	0.543454	-0.421795	-0.28897	-0.442074	0.0638776	-0.0892259	0.043599	0.0942956	-0.058808
_____OTU810	0.111259	-0.070801	0.354005	-0.131488	-0.131488	-0.131488	0.0319847	0.367823	-0.0159923	-0.0159923	-0.0159923	0.223893	-0.159923	-0.159923	-0.159923	0.175916	0.175916	0.175916	-0.2079	-0.2079	-0.2079	0.294015	-0.0678497	-0.0678497	-0.0678497	0.248782	0.248782	0.248782	-0.113083	-0.113083	-0.113083	0.113083	0.113083	0.113083	-0.248782	-0.248782	-0.248782	0.0678497	0.0678497	0.0678497	-0.294015	0.2079	0.2079	0.2079	-0.175916	-0.175916	-0.175916	0.159923	0.159923
_____OTU835	-0.201607	-0.0964208	0.0613587	-0.201607	0.639883	-0.201607	-0.235612	-0.110876	-0.318769	0.346488	-0.318769	-0.027719	-0.235612	0.429645	-0.235612	-0.110876	0.55438	-0.110876	0.346488	-0.318769	0.346488	-0.176403	-0.372406	0.254804	-0.372406	-0.254804	0.372406	-0.254804	0.176403	-0.450807	0.176403	-0.176403	0.450807	-0.176403	0.254804	-0.372406	0.254804	0.372406	-0.254804	0.372406	0.176403	-0.346488	0.318769	-0.346488	0.110876	-0.55438	0.110876	0.235612	-0.429645
_____OTU99	-0.162571	-0.169614	-0.131759	0.00733623	0.349791	0.106816	-0.262615	-0.232688	-0.122724	0.148011	-0.0440785	-0.238256	-0.128292	0.142443	-0.0496463	-0.0983646	0.17237	-0.0197193	0.282334	0.0902449	0.360979	-0.345803	-0.242128	0.0131234	-0.16798	-0.213912	0.0413389	-0.139765	0.145014	-0.0360895	0.219162	-0.219162	0.0360895	-0.145014	0.139765	-0.0413389	0.213912	0.16798	-0.0131234	0.242128	0.345803	-0.360979	-0.0902449	-0.282334	0.0197193	-0.17237	0.0983646	0.0496463	-0.142443
____g:Edenia	0.415301	-0.271168	-0.0756477	-0.180391	-0.0896134	0.201518	0.113947	0.26852	0.185713	0.257479	0.487639	-0.274182	-0.356988	-0.285223	-0.0550628	-0.202416	-0.13065	0.0995094	-0.213457	0.0167029	0.0884685	0.0510463	-0.0270245	0.0406368	0.257633	0.118708	0.186369	0.403366	0.108298	0.325295	0.392956	-0.392956	-0.325295	-0.108298	-0.403366	-0.186369	-0.118708	-0.257633	-0.0406368	0.0270245	-0.0510463	-0.0884685	-0.0167029	0.213457	-0.0995094	0.13065	0.202416	0.0550628	0.285223
_____OTU134	-0.246836	-0.348975	0.0108329	-0.165589	0.24761	0.502957	-0.47103	-0.186577	-0.326051	0.000611727	0.202482	-0.267325	-0.406799	-0.0801362	0.121734	-0.122345	0.204317	0.406187	0.0648431	0.266713	0.593375	-0.436017	-0.567514	-0.259534	-0.069209	-0.299329	0.00865113	0.198976	-0.122846	0.0674788	0.375459	-0.375459	-0.0674788	0.122846	-0.198976	-0.00865113	0.299329	0.069209	0.259534	0.567514	0.436017	-0.593375	-0.266713	-0.0648431	-0.406187	-0.204317	0.122345	-0.121734	0.0801362
_____OTU67	0.49473	-0.199411	-0.0818456	-0.148785	-0.153847	0.0891582	0.23347	0.326414	0.273494	0.269491	0.461604	-0.222353	-0.275272	-0.279275	-0.0871622	-0.182329	-0.186331	0.00578117	-0.239251	-0.0471387	-0.0511411	0.159114	0.10922	0.105447	0.286572	0.196848	0.193075	0.3742	0.143181	0.324307	0.320533	-0.320533	-0.324307	-0.143181	-0.3742	-0.193075	-0.196848	-0.286572	-0.105447	-0.10922	-0.159114	0.0511411	0.0471387	0.239251	-0.00578117	0.186331	0.182329	0.0871622	0.279275
____g:Pithomyces	-0.240689	-0.246657	-0.00795667	0.433639	0.123328	-0.0616642	-0.385281	-0.196572	0.15254	-0.092782	-0.239032	-0.20129	0.147822	-0.0974997	-0.243749	0.336531	0.0912094	-0.0550402	0.440321	0.294072	0.0487499	-0.369177	-0.0400312	-0.271323	-0.409208	0.137885	-0.0934062	-0.231292	0.23574	0.0978542	-0.133437	0.133437	-0.0978542	-0.23574	0.231292	0.0934062	-0.137885	0.409208	0.271323	0.0400312	0.369177	-0.0487499	-0.294072	-0.440321	0.0550402	-0.0912094	-0.336531	0.243749	0.0974997
_____OTU250	-0.174009	-0.183009	-0.0750038	0.240012	0.114006	0.0780039	-0.282247	-0.196862	0.0521802	-0.0474365	-0.0758985	-0.203977	0.0450647	-0.054552	-0.0830139	0.13045	0.0308337	0.00237183	0.279876	0.251414	0.151797	-0.32201	-0.087211	-0.181131	-0.207965	-0.00670854	-0.100628	-0.127462	0.134171	0.107337	0.0134171	-0.0134171	-0.107337	-0.134171	0.127462	0.100628	0.00670854	0.207965	0.181131	0.087211	0.32201	-0.151797	-0.251414	-0.279876	-0.00237183	-0.0308337	-0.13045	0.0830139	0.054552
_____OTU420	-0.165431	-0.165431	0.00973124	0.486562	-0.0194625	-0.145969	-0.261569	-0.123091	0.253876	-0.146171	-0.246183	-0.123091	0.253876	-0.146171	-0.246183	0.392354	-0.00769322	-0.107705	0.369274	0.269263	-0.130785	-0.239357	0.116052	-0.261116	-0.355409	0.24661	-0.130558	-0.22485	0.22485	0.130558	-0.24661	0.24661	-0.130558	-0.22485	0.22485	0.130558	-0.24661	0.355409	0.261116	-0.116052	0.239357	0.130785	-0.269263	-0.369274	0.107705	0.00769322	-0.392354	0.246183	0.146171
_____OTU759	-0.126491	-0.126491	0.189737	-0.126491	0.316228	-0.126491	-0.2	0.05	-0.2	0.15	-0.2	0.05	-0.2	0.15	-0.2	0.05	0.4	0.05	0.15	-0.2	0.15	-0.0471405	-0.282843	0.0471405	-0.282843	-0.0471405	0.282843	-0.0471405	0.0471405	-0.282843	0.0471405	-0.0471405	0.282843	-0.0471405	0.0471405	-0.282843	0.0471405	0.282843	-0.0471405	0.282843	0.0471405	-0.15	0.2	-0.15	-0.05	-0.4	-0.05	0.2	-0.15
____g:Setosphaeria	-0.197642	-0.197642	-0.197642	-0.0197642	0.51387	0.0988212	-0.3125	-0.3125	-0.171875	0.25	-0.078125	-0.3125	-0.171875	0.25	-0.078125	-0.171875	0.25	-0.078125	0.390625	0.0625	0.484375	-0.441942	-0.309359	0.0883883	-0.220971	-0.309359	0.0883883	-0.220971	0.220971	-0.0883883	0.309359	-0.309359	0.0883883	-0.220971	0.220971	-0.0883883	0.309359	0.220971	-0.0883883	0.309359	0.441942	-0.484375	-0.0625	-0.390625	0.078125	-0.25	0.171875	0.078125	-0.25
_____OTU765	-0.197642	-0.197642	-0.197642	-0.0197642	0.51387	0.0988212	-0.3125	-0.3125	-0.171875	0.25	-0.078125	-0.3125	-0.171875	0.25	-0.078125	-0.171875	0.25	-0.078125	0.390625	0.0625	0.484375	-0.441942	-0.309359	0.0883883	-0.220971	-0.309359	0.0883883	-0.220971	0.220971	-0.0883883	0.309359	-0.309359	0.0883883	-0.220971	0.220971	-0.0883883	0.309359	0.220971	-0.0883883	0.309359	0.441942	-0.484375	-0.0625	-0.390625	0.078125	-0.25	0.171875	0.078125	-0.25
___f:Pleosporales_ic	-0.254686	-0.32287	0.118319	0.17447	0.0541458	0.230621	-0.456598	-0.107808	-0.0634164	-0.158541	-0.0190249	-0.161712	-0.11732	-0.212445	-0.0729288	0.23147	0.136345	0.275861	0.180737	0.320253	0.225128	-0.342295	-0.300442	-0.390127	-0.25859	0.0284	-0.0612843	0.0702527	-0.0194316	0.112105	0.0224211	-0.0224211	-0.112105	0.0194316	-0.0702527	0.0612843	-0.0284	0.25859	0.390127	0.300442	0.342295	-0.225128	-0.320253	-0.180737	-0.275861	-0.136345	-0.23147	0.0729288	0.212445
____g:Dokmaia	0.0285614	-0.174542	-0.117419	-0.00952045	-0.0285614	0.301481	-0.115408	-0.0702481	0.0150532	0	0.260921	-0.230815	-0.145514	-0.160567	0.100354	-0.100354	-0.115408	0.145514	-0.0301063	0.230815	0.215762	-0.196326	-0.115903	-0.130096	0.115903	-0.0733266	-0.0875189	0.15848	-0.00709613	0.238903	0.224711	-0.224711	-0.238903	0.00709613	-0.15848	0.0875189	0.0733266	-0.115903	0.130096	0.115903	0.196326	-0.215762	-0.230815	0.0301063	-0.145514	0.115408	0.100354	-0.100354	0.160567
_____OTU136	-0.0829979	-0.161628	-0.109208	-0.0567881	0.00873662	0.401885	-0.193393	-0.151952	-0.110511	-0.0587087	0.252102	-0.214114	-0.172673	-0.120871	0.18994	-0.131231	-0.0794294	0.231381	-0.037988	0.272823	0.324625	-0.263732	-0.22466	-0.175821	0.117214	-0.185589	-0.13675	0.156285	-0.0976784	0.195357	0.244196	-0.244196	-0.195357	0.0976784	-0.156285	0.13675	0.185589	-0.117214	0.175821	0.22466	0.263732	-0.324625	-0.272823	0.037988	-0.231381	0.0794294	0.131231	-0.18994	0.120871
_____OTU151	-0.02655	-0.0989591	-0.156886	-0.113441	0.0168955	0.378941	-0.0992236	-0.145019	-0.110673	-0.00763259	0.278589	-0.202264	-0.167917	-0.064877	0.221345	-0.213712	-0.110673	0.17555	-0.0763259	0.209896	0.312936	-0.210485	-0.178103	-0.0809558	0.188897	-0.221279	-0.124132	0.14572	-0.0917499	0.178103	0.27525	-0.27525	-0.178103	0.0917499	-0.14572	0.124132	0.221279	-0.188897	0.0809558	0.178103	0.210485	-0.312936	-0.209896	0.0763259	-0.17555	0.110673	0.213712	-0.221345	0.064877
_____OTU664	-0.0593182	-0.201682	0.154227	0.438955	-0.1305	-0.201682	-0.206339	0.0750322	0.300129	-0.150064	-0.206339	-0.0375161	0.187581	-0.262613	-0.318887	0.468952	0.0187581	-0.0375161	0.243855	0.187581	-0.262613	-0.0795837	0.13264	-0.291807	-0.344863	0.397919	-0.0265279	-0.0795837	0.185695	0.13264	-0.291807	0.291807	-0.13264	-0.185695	0.0795837	0.0265279	-0.397919	0.344863	0.291807	-0.13264	0.0795837	0.262613	-0.187581	-0.243855	0.0375161	-0.0187581	-0.468952	0.318887	0.262613
_____OTU742	0.360278	-0.0670284	-0.092164	-0.0418927	-0.0670284	-0.092164	0.231834	0.211962	0.251705	0.231834	0.211962	-0.125853	-0.0861097	-0.105981	-0.125853	-0.105981	-0.125853	-0.145724	-0.0861097	-0.105981	-0.125853	0.14988	0.18735	0.168615	0.14988	0.168615	0.14988	0.131145	0.18735	0.168615	0.14988	-0.14988	-0.168615	-0.18735	-0.131145	-0.14988	-0.168615	-0.14988	-0.168615	-0.18735	-0.14988	0.125853	0.105981	0.0861097	0.145724	0.125853	0.105981	0.125853	0.105981
____g:Latorua	-0.024255	-0.092169	0.354123	-0.101871	-0.111573	-0.024255	-0.0920412	0.260783	-0.0997113	-0.107381	-0.0383505	0.207093	-0.153402	-0.161072	-0.0920412	0.199423	0.191753	0.260783	-0.168742	-0.0997113	-0.107381	0.17717	-0.162707	-0.169939	-0.104856	0.169939	0.162707	0.22779	-0.17717	-0.112087	-0.119319	0.119319	0.112087	0.17717	-0.22779	-0.162707	-0.169939	0.104856	0.169939	0.162707	-0.17717	0.107381	0.0997113	0.168742	-0.260783	-0.191753	-0.199423	0.0920412	0.161072
_____OTU395	-0.024255	-0.092169	0.354123	-0.101871	-0.111573	-0.024255	-0.0920412	0.260783	-0.0997113	-0.107381	-0.0383505	0.207093	-0.153402	-0.161072	-0.0920412	0.199423	0.191753	0.260783	-0.168742	-0.0997113	-0.107381	0.17717	-0.162707	-0.169939	-0.104856	0.169939	0.162707	0.22779	-0.17717	-0.112087	-0.119319	0.119319	0.112087	0.17717	-0.22779	-0.162707	-0.169939	0.104856	0.169939	0.162707	-0.17717	0.107381	0.0997113	0.168742	-0.260783	-0.191753	-0.199423	0.0920412	0.161072
____g:Microsphaeropsis	-0.329306	-0.0419117	-0.00598738	0.119748	0.0119748	0.245483	-0.293473	-0.265073	-0.16567	-0.250872	-0.0662682	-0.0378675	0.0615347	-0.0236672	0.160937	0.0899353	0.00473344	0.189338	0.104136	0.28874	0.203538	-0.281152	-0.187435	-0.267764	-0.0937173	-0.160658	-0.240987	-0.0669409	-0.14727	0.0267764	-0.0535528	0.0535528	-0.0267764	0.14727	0.0669409	0.240987	0.160658	0.0937173	0.267764	0.187435	0.281152	-0.203538	-0.28874	-0.104136	-0.189338	-0.00473344	-0.0899353	-0.160937	0.0236672
_____OTU375	-0.329306	-0.0419117	-0.00598738	0.119748	0.0119748	0.245483	-0.293473	-0.265073	-0.16567	-0.250872	-0.0662682	-0.0378675	0.0615347	-0.0236672	0.160937	0.0899353	0.00473344	0.189338	0.104136	0.28874	0.203538	-0.281152	-0.187435	-0.267764	-0.0937173	-0.160658	-0.240987	-0.0669409	-0.14727	0.0267764	-0.0535528	0.0535528	-0.0267764	0.14727	0.0669409	0.240987	0.160658	0.0937173	0.267764	0.187435	0.281152	-0.203538	-0.28874	-0.104136	-0.189338	-0.00473344	-0.0899353	-0.160937	0.0236672
____g:Neomassarina	-0.159595	-0.132235	-0.123116	0.00455984	0.113996	0.29639	-0.230712	-0.223502	-0.122566	-0.0360487	0.108146	-0.201873	-0.100936	-0.0144195	0.129775	-0.0937267	-0.00720975	0.136985	0.0937267	0.237922	0.324439	-0.309282	-0.214119	-0.13255	0.00339871	-0.207321	-0.125752	0.0101961	-0.0305884	0.10536	0.186929	-0.186929	-0.10536	0.0305884	-0.0101961	0.125752	0.207321	-0.00339871	0.13255	0.214119	0.309282	-0.324439	-0.237922	-0.0937267	-0.136985	0.00720975	0.0937267	-0.129775	0.0144195
_____OTU446	-0.159595	-0.132235	-0.123116	0.00455984	0.113996	0.29639	-0.230712	-0.223502	-0.122566	-0.0360487	0.108146	-0.201873	-0.100936	-0.0144195	0.129775	-0.0937267	-0.00720975	0.136985	0.0937267	0.237922	0.324439	-0.309282	-0.214119	-0.13255	0.00339871	-0.207321	-0.125752	0.0101961	-0.0305884	0.10536	0.186929	-0.186929	-0.10536	0.0305884	-0.0101961	0.125752	0.207321	-0.00339871	0.13255	0.214119	0.309282	-0.324439	-0.237922	-0.0937267	-0.136985	0.00720975	0.0937267	-0.129775	0.0144195
____g:Polyschema	-0.137042	-0.137042	-0.0925958	-0.0481498	0.551871	-0.137042	-0.216682	-0.181544	-0.146407	0.327951	-0.216682	-0.181544	-0.146407	0.327951	-0.216682	-0.111269	0.363089	-0.181544	0.398226	-0.146407	0.327951	-0.273307	-0.240179	0.20705	-0.306435	-0.20705	0.240179	-0.273307	0.273307	-0.240179	0.20705	-0.20705	0.240179	-0.273307	0.273307	-0.240179	0.20705	0.306435	-0.20705	0.240179	0.273307	-0.327951	0.146407	-0.398226	0.181544	-0.363089	0.111269	0.216682	-0.327951
_____OTU630	-0.137042	-0.137042	-0.0925958	-0.0481498	0.551871	-0.137042	-0.216682	-0.181544	-0.146407	0.327951	-0.216682	-0.181544	-0.146407	0.327951	-0.216682	-0.111269	0.363089	-0.181544	0.398226	-0.146407	0.327951	-0.273307	-0.240179	0.20705	-0.306435	-0.20705	0.240179	-0.273307	0.273307	-0.240179	0.20705	-0.20705	0.240179	-0.273307	0.273307	-0.240179	0.20705	0.306435	-0.20705	0.240179	0.273307	-0.327951	0.146407	-0.398226	0.181544	-0.363089	0.111269	0.216682	-0.327951
____g:Pseudorobillarda	-0.185646	-0.161947	0.233045	0.398942	-0.0671486	-0.217245	-0.274796	0.0374722	0.168625	-0.199852	-0.318514	0.0562083	0.187361	-0.181116	-0.299778	0.499629	0.131153	0.0124907	0.262305	0.143643	-0.224833	-0.0853787	0.0382732	-0.30913	-0.421005	0.332683	-0.0147205	-0.126596	0.108931	-0.00294409	-0.350347	0.350347	0.00294409	-0.108931	0.126596	0.0147205	-0.332683	0.421005	0.30913	-0.0382732	0.0853787	0.224833	-0.143643	-0.262305	-0.0124907	-0.131153	-0.499629	0.299778	0.181116
_____OTU443	-0.15678	-0.135641	0.276567	0.265997	-0.0827938	-0.167349	-0.231179	0.0946998	0.0863439	-0.1894	-0.256247	0.111412	0.103056	-0.172688	-0.239535	0.428934	0.153191	0.0863439	0.144835	0.0779881	-0.197755	-0.011817	-0.019695	-0.279668	-0.342692	0.287546	0.0275729	-0.0354509	0.019695	-0.0433289	-0.303302	0.303302	0.0433289	-0.019695	0.0354509	-0.0275729	-0.287546	0.342692	0.279668	0.019695	0.011817	0.197755	-0.0779881	-0.144835	-0.0863439	-0.153191	-0.428934	0.239535	0.172688
_____OTU486	-0.109022	-0.0964422	0.0419314	0.318679	-0.00838628	-0.14676	-0.162433	-0.0530395	0.165748	-0.0928191	-0.202213	-0.0430946	0.175693	-0.0828742	-0.192268	0.285087	0.0265197	-0.0828742	0.245308	0.135914	-0.122654	-0.12189	0.0843853	-0.159394	-0.262532	0.187523	-0.0562569	-0.159394	0.150018	0.0468807	-0.196899	0.196899	-0.0468807	-0.150018	0.159394	0.0562569	-0.187523	0.262532	0.159394	-0.0843853	0.12189	0.122654	-0.135914	-0.245308	0.0828742	-0.0265197	-0.285087	0.192268	0.0828742
___f:Sporormiaceae	-0.216605	-0.321173	-0.126975	0.276358	0.358519	0.0298765	-0.425151	-0.271624	0.047239	0.112193	-0.147622	-0.354292	-0.0354292	0.0295244	-0.23029	0.118097	0.183051	-0.0767633	0.501914	0.2421	0.307053	-0.495478	-0.194851	-0.133612	-0.378567	-0.0501045	0.0111343	-0.233821	0.311761	0.066806	0.128045	-0.128045	-0.066806	-0.311761	0.233821	-0.0111343	0.0501045	0.378567	0.133612	0.194851	0.495478	-0.307053	-0.2421	-0.501914	0.0767633	-0.183051	-0.118097	0.23029	-0.0295244
____g:Preussia	0.0181706	-0.063597	-0.0363411	0.317985	-0.118109	-0.118109	-0.0359127	-0.0143651	0.265754	-0.079008	-0.079008	-0.079008	0.201111	-0.143651	-0.143651	0.222659	-0.122103	-0.122103	0.158016	0.158016	-0.186746	-0.0609459	0.203153	-0.121892	-0.121892	0.223468	-0.101577	-0.101577	0.162522	0.162522	-0.162522	0.162522	-0.162522	-0.162522	0.101577	0.101577	-0.223468	0.121892	0.121892	-0.203153	0.0609459	0.186746	-0.158016	-0.158016	0.122103	0.122103	-0.222659	0.143651	0.143651
_____OTU789	0.0181706	-0.063597	-0.0363411	0.317985	-0.118109	-0.118109	-0.0359127	-0.0143651	0.265754	-0.079008	-0.079008	-0.079008	0.201111	-0.143651	-0.143651	0.222659	-0.122103	-0.122103	0.158016	0.158016	-0.186746	-0.0609459	0.203153	-0.121892	-0.121892	0.223468	-0.101577	-0.101577	0.162522	0.162522	-0.162522	0.162522	-0.162522	-0.162522	0.101577	0.101577	-0.223468	0.121892	0.121892	-0.203153	0.0609459	0.186746	-0.158016	-0.158016	0.122103	0.122103	-0.222659	0.143651	0.143651
____g:Pycnidiophora	-0.250065	-0.342786	-0.132057	0.213539	0.441126	0.070243	-0.46869	-0.302094	-0.0288766	0.151047	-0.142162	-0.375396	-0.102179	0.0777448	-0.215464	0.0644171	0.244341	-0.0488681	0.517558	0.224349	0.404273	-0.540314	-0.282723	-0.113089	-0.389529	-0.125655	0.0439791	-0.232461	0.301571	0.0251309	0.194765	-0.194765	-0.0251309	-0.301571	0.232461	-0.0439791	0.125655	0.389529	0.113089	0.282723	0.540314	-0.404273	-0.224349	-0.517558	0.0488681	-0.244341	-0.0644171	0.215464	-0.0777448
_____OTU260	-0.2594	-0.322742	-0.187009	0.265433	0.446409	0.0573093	-0.460224	-0.352918	0.00476916	0.147844	-0.159767	-0.402994	-0.045307	0.0977677	-0.209843	0.061999	0.205074	-0.102537	0.56276	0.25515	0.398225	-0.573291	-0.236061	-0.101169	-0.391187	-0.134892	0	-0.290018	0.33723	0.0472122	0.182104	-0.182104	-0.0472122	-0.33723	0.290018	0	0.134892	0.391187	0.101169	0.236061	0.573291	-0.398225	-0.25515	-0.56276	0.102537	-0.205074	-0.061999	0.209843	-0.0977677
_____OTU747	-0.04	-0.2	0.2	-0.16	0.12	0.08	-0.189737	0.126491	-0.158114	0.0632456	0.0316228	0	-0.284605	-0.0632456	-0.0948683	0.0316228	0.252982	0.221359	-0.0316228	-0.0632456	0.158114	-0.0298142	-0.298142	-0.0894427	-0.119257	0	0.2087	0.178885	-0.0596285	-0.0894427	0.119257	-0.119257	0.0894427	0.0596285	-0.178885	-0.2087	0	0.119257	0.0894427	0.298142	0.0298142	-0.158114	0.0632456	0.0316228	-0.221359	-0.252982	-0.0316228	0.0948683	0.0632456
___f:Thyridariaceae	-0.222948	-0.145774	0.00857493	0.368722	0.214373	-0.222948	-0.2915	-0.169477	0.115244	-0.00677908	-0.352512	-0.108465	0.176256	0.0542326	-0.2915	0.298279	0.176256	-0.169477	0.460977	0.115244	-0.00677908	-0.268438	0	-0.115045	-0.441005	0.115045	0	-0.32596	0.268438	-0.0575224	-0.172567	0.172567	0.0575224	-0.268438	0.32596	0	-0.115045	0.441005	0.115045	0	0.268438	0.00677908	-0.115244	-0.460977	0.169477	-0.176256	-0.298279	0.2915	-0.0542326
____g:Roussoella	-0.222948	-0.145774	0.00857493	0.368722	0.214373	-0.222948	-0.2915	-0.169477	0.115244	-0.00677908	-0.352512	-0.108465	0.176256	0.0542326	-0.2915	0.298279	0.176256	-0.169477	0.460977	0.115244	-0.00677908	-0.268438	0	-0.115045	-0.441005	0.115045	0	-0.32596	0.268438	-0.0575224	-0.172567	0.172567	0.0575224	-0.268438	0.32596	0	-0.115045	0.441005	0.115045	0	0.268438	0.00677908	-0.115244	-0.460977	0.169477	-0.176256	-0.298279	0.2915	-0.0542326
_____OTU494	-0.126211	-0.0841406	-0.0841406	0.294492	0.126211	-0.126211	-0.166298	-0.166298	0.133038	0	-0.199557	-0.133038	0.166298	0.0332595	-0.166298	0.166298	0.0332595	-0.166298	0.332595	0.133038	0	-0.219502	0.0627147	-0.0627147	-0.250859	0.0627147	-0.0627147	-0.250859	0.219502	0.0313574	-0.0940721	0.0940721	-0.0313574	-0.219502	0.250859	0.0627147	-0.0627147	0.250859	0.0627147	-0.0627147	0.219502	0	-0.133038	-0.332595	0.166298	-0.0332595	-0.166298	0.166298	-0.0332595
_____OTU514	-0.171945	-0.111259	0.070801	0.222518	0.161831	-0.171945	-0.223893	-0.0799616	0.0399808	-0.00799616	-0.27187	-0.0319847	0.0879578	0.0399808	-0.223893	0.231889	0.183912	-0.0799616	0.303854	0.0399808	-0.00799616	-0.158316	-0.0452331	-0.0904663	-0.339248	0.0904663	0.0452331	-0.203549	0.158316	-0.0904663	-0.135699	0.135699	0.0904663	-0.158316	0.203549	-0.0452331	-0.0904663	0.339248	0.0904663	0.0452331	0.158316	0.00799616	-0.0399808	-0.303854	0.0799616	-0.183912	-0.231889	0.223893	-0.0399808
___f:Trematosphaeriaceae	-0.0194257	-0.13598	0.0388514	0.330237	-0.0194257	-0.194257	-0.122859	0.0153574	0.245718	-0.0307148	-0.168931	-0.0767869	0.153574	-0.122859	-0.261075	0.29179	0.0153574	-0.122859	0.245718	0.107502	-0.168931	-0.0868744	0.130312	-0.130312	-0.260623	0.260623	0	-0.130312	0.217186	0.0868744	-0.173749	0.173749	-0.0868744	-0.217186	0.130312	0	-0.260623	0.260623	0.130312	-0.130312	0.0868744	0.168931	-0.107502	-0.245718	0.122859	-0.0153574	-0.29179	0.261075	0.122859
____g:Trematosphaeria	-0.0194257	-0.13598	0.0388514	0.330237	-0.0194257	-0.194257	-0.122859	0.0153574	0.245718	-0.0307148	-0.168931	-0.0767869	0.153574	-0.122859	-0.261075	0.29179	0.0153574	-0.122859	0.245718	0.107502	-0.168931	-0.0868744	0.130312	-0.130312	-0.260623	0.260623	0	-0.130312	0.217186	0.0868744	-0.173749	0.173749	-0.0868744	-0.217186	0.130312	0	-0.260623	0.260623	0.130312	-0.130312	0.0868744	0.168931	-0.107502	-0.245718	0.122859	-0.0153574	-0.29179	0.261075	0.122859
_____OTU814	-0.0194257	-0.13598	0.0388514	0.330237	-0.0194257	-0.194257	-0.122859	0.0153574	0.245718	-0.0307148	-0.168931	-0.0767869	0.153574	-0.122859	-0.261075	0.29179	0.0153574	-0.122859	0.245718	0.107502	-0.168931	-0.0868744	0.130312	-0.130312	-0.260623	0.260623	0	-0.130312	0.217186	0.0868744	-0.173749	0.173749	-0.0868744	-0.217186	0.130312	0	-0.260623	0.260623	0.130312	-0.130312	0.0868744	0.168931	-0.107502	-0.245718	0.122859	-0.0153574	-0.29179	0.261075	0.122859
__o:Strigulales	-0.120321	-0.106952	-0.120321	-0.013369	0	0.360964	-0.179676	-0.190245	-0.105691	-0.0951223	0.190245	-0.179676	-0.0951223	-0.0845532	0.200814	-0.105691	-0.0951223	0.190245	-0.0105691	0.274798	0.285367	-0.259082	-0.179364	-0.1694	0.0996469	-0.189329	-0.179364	0.0896822	-0.0996469	0.1694	0.179364	-0.179364	-0.1694	0.0996469	-0.0896822	0.179364	0.189329	-0.0996469	0.1694	0.179364	0.259082	-0.285367	-0.274798	0.0105691	-0.190245	0.0951223	0.105691	-0.200814	0.0845532
___f:Strigulaceae	-0.120321	-0.106952	-0.120321	-0.013369	0	0.360964	-0.179676	-0.190245	-0.105691	-0.0951223	0.190245	-0.179676	-0.0951223	-0.0845532	0.200814	-0.105691	-0.0951223	0.190245	-0.0105691	0.274798	0.285367	-0.259082	-0.179364	-0.1694	0.0996469	-0.189329	-0.179364	0.0896822	-0.0996469	0.1694	0.179364	-0.179364	-0.1694	0.0996469	-0.0896822	0.179364	0.189329	-0.0996469	0.1694	0.179364	0.259082	-0.285367	-0.274798	0.0105691	-0.190245	0.0951223	0.105691	-0.200814	0.0845532
____g:Strigula	-0.120321	-0.106952	-0.120321	-0.013369	0	0.360964	-0.179676	-0.190245	-0.105691	-0.0951223	0.190245	-0.179676	-0.0951223	-0.0845532	0.200814	-0.105691	-0.0951223	0.190245	-0.0105691	0.274798	0.285367	-0.259082	-0.179364	-0.1694	0.0996469	-0.189329	-0.179364	0.0896822	-0.0996469	0.1694	0.179364	-0.179364	-0.1694	0.0996469	-0.0896822	0.179364	0.189329	-0.0996469	0.1694	0.179364	0.259082	-0.285367	-0.274798	0.0105691	-0.190245	0.0951223	0.105691	-0.200814	0.0845532
_____OTU582	-0.120321	-0.106952	-0.120321	-0.013369	0	0.360964	-0.179676	-0.190245	-0.105691	-0.0951223	0.190245	-0.179676	-0.0951223	-0.0845532	0.200814	-0.105691	-0.0951223	0.190245	-0.0105691	0.274798	0.285367	-0.259082	-0.179364	-0.1694	0.0996469	-0.189329	-0.179364	0.0896822	-0.0996469	0.1694	0.179364	-0.179364	-0.1694	0.0996469	-0.0896822	0.179364	0.189329	-0.0996469	0.1694	0.179364	0.259082	-0.285367	-0.274798	0.0105691	-0.190245	0.0951223	0.105691	-0.200814	0.0845532
__o:Tubeufiales	0.139547	-0.128383	-0.128383	0.240021	-0.0614008	-0.0614008	0.00882574	0.00882574	0.300075	0.0617802	0.0617802	-0.202992	0.0882574	-0.150038	-0.150038	0.0882574	-0.150038	-0.150038	0.141212	0.141212	-0.0970832	-0.0873704	0.187222	-0.0374445	-0.0374445	0.187222	-0.0374445	-0.0374445	0.237148	0.237148	0.0124815	-0.0124815	-0.237148	-0.237148	0.0374445	0.0374445	-0.187222	0.0374445	0.0374445	-0.187222	0.0873704	0.0970832	-0.141212	-0.141212	0.150038	0.150038	-0.0882574	0.150038	0.150038
___f:Tubeufiaceae	0.139547	-0.128383	-0.128383	0.240021	-0.0614008	-0.0614008	0.00882574	0.00882574	0.300075	0.0617802	0.0617802	-0.202992	0.0882574	-0.150038	-0.150038	0.0882574	-0.150038	-0.150038	0.141212	0.141212	-0.0970832	-0.0873704	0.187222	-0.0374445	-0.0374445	0.187222	-0.0374445	-0.0374445	0.237148	0.237148	0.0124815	-0.0124815	-0.237148	-0.237148	0.0374445	0.0374445	-0.187222	0.0374445	0.0374445	-0.187222	0.0873704	0.0970832	-0.141212	-0.141212	0.150038	0.150038	-0.0882574	0.150038	0.150038
____g:Helicoma	0.139547	-0.128383	-0.128383	0.240021	-0.0614008	-0.0614008	0.00882574	0.00882574	0.300075	0.0617802	0.0617802	-0.202992	0.0882574	-0.150038	-0.150038	0.0882574	-0.150038	-0.150038	0.141212	0.141212	-0.0970832	-0.0873704	0.187222	-0.0374445	-0.0374445	0.187222	-0.0374445	-0.0374445	0.237148	0.237148	0.0124815	-0.0124815	-0.237148	-0.237148	0.0374445	0.0374445	-0.187222	0.0374445	0.0374445	-0.187222	0.0873704	0.0970832	-0.141212	-0.141212	0.150038	0.150038	-0.0882574	0.150038	0.150038
_____OTU771	0.139547	-0.128383	-0.128383	0.240021	-0.0614008	-0.0614008	0.00882574	0.00882574	0.300075	0.0617802	0.0617802	-0.202992	0.0882574	-0.150038	-0.150038	0.0882574	-0.150038	-0.150038	0.141212	0.141212	-0.0970832	-0.0873704	0.187222	-0.0374445	-0.0374445	0.187222	-0.0374445	-0.0374445	0.237148	0.237148	0.0124815	-0.0124815	-0.237148	-0.237148	0.0374445	0.0374445	-0.187222	0.0374445	0.0374445	-0.187222	0.0873704	0.0970832	-0.141212	-0.141212	0.150038	0.150038	-0.0882574	0.150038	0.150038
__o:Venturiales	-0.267313	-0.24561	-0.0329168	0.00180861	0.188457	0.355573	-0.405501	-0.237352	-0.2099	-0.0623408	0.0697759	-0.220194	-0.192742	-0.0451828	0.0869339	-0.0245931	0.122966	0.255082	0.150419	0.282535	0.430094	-0.406845	-0.380962	-0.241842	-0.117281	-0.22243	-0.0833101	0.0412506	-0.0574274	0.0671334	0.206253	-0.206253	-0.0671334	0.0574274	-0.0412506	0.0833101	0.22243	0.117281	0.241842	0.380962	0.406845	-0.430094	-0.282535	-0.150419	-0.255082	-0.122966	0.0245931	-0.0869339	0.0451828
___f:Sympoventuriaceae	-0.267313	-0.24561	-0.0329168	0.00180861	0.188457	0.355573	-0.405501	-0.237352	-0.2099	-0.0623408	0.0697759	-0.220194	-0.192742	-0.0451828	0.0869339	-0.0245931	0.122966	0.255082	0.150419	0.282535	0.430094	-0.406845	-0.380962	-0.241842	-0.117281	-0.22243	-0.0833101	0.0412506	-0.0574274	0.0671334	0.206253	-0.206253	-0.0671334	0.0574274	-0.0412506	0.0833101	0.22243	0.117281	0.241842	0.380962	0.406845	-0.430094	-0.282535	-0.150419	-0.255082	-0.122966	0.0245931	-0.0869339	0.0451828
____g:Ochroconis	-0.278057	-0.256696	-0.0558963	0.0210056	0.196171	0.373472	-0.422759	-0.264013	-0.203217	-0.0647368	0.0754324	-0.247126	-0.186329	-0.0478489	0.0923202	-0.0275835	0.110897	0.251066	0.171693	0.311862	0.450343	-0.440244	-0.382925	-0.252364	-0.120211	-0.233258	-0.102697	0.0294557	-0.0453778	0.086775	0.217336	-0.217336	-0.086775	0.0453778	-0.0294557	0.102697	0.233258	0.120211	0.252364	0.382925	0.440244	-0.450343	-0.311862	-0.171693	-0.251066	-0.110897	0.0275835	-0.0923202	0.0478489
_____OTU190	-0.279289	-0.231224	-0.0826579	0.00473371	0.205734	0.382703	-0.403596	-0.286144	-0.217055	-0.05815	0.0817555	-0.248145	-0.179056	-0.020151	0.119755	-0.0616045	0.0973006	0.237206	0.16639	0.306295	0.4652	-0.442123	-0.376985	-0.227168	-0.0952641	-0.266251	-0.116434	0.0154702	-0.0512961	0.0806081	0.230425	-0.230425	-0.0806081	0.0512961	-0.0154702	0.116434	0.266251	0.0952641	0.227168	0.376985	0.442123	-0.4652	-0.306295	-0.16639	-0.237206	-0.0973006	0.0616045	-0.119755	0.020151
_____OTU667	-0.169154	-0.132907	-0.0241649	0.265814	-0.0604122	0.120824	-0.2388	-0.152832	0.0764161	-0.181488	-0.038208	-0.124176	0.105072	-0.152832	-0.00955201	0.19104	-0.0668641	0.0764161	0.162384	0.305664	0.04776	-0.243154	-0.0270172	-0.270172	-0.135086	0.0540343	-0.18912	-0.0540343	0.0270172	0.162103	-0.0810515	0.0810515	-0.162103	-0.0270172	0.0540343	0.18912	-0.0540343	0.135086	0.270172	0.0270172	0.243154	-0.04776	-0.305664	-0.162384	-0.0764161	0.0668641	-0.19104	0.00955201	0.152832
_____OTU723	0.151495	-0.151495	0.281348	-0.151495	0.0216422	-0.151495	0	0.342193	0	0.136877	0	0.102658	-0.239535	-0.102658	-0.239535	0.102658	0.239535	0.102658	-0.102658	-0.239535	-0.102658	0.209705	-0.112918	0.0161311	-0.112918	0.209705	0.338754	0.209705	0.0161311	-0.112918	0.0161311	-0.0161311	0.112918	-0.0161311	-0.209705	-0.338754	-0.209705	0.112918	-0.0161311	0.112918	-0.209705	0.102658	0.239535	0.102658	-0.102658	-0.239535	-0.102658	0.239535	0.102658
____g:Scolecobasidium	0.146119	0.146119	0.229616	-0.187867	-0.104371	-0.229616	0.231034	0.297044	-0.0330049	0.0330049	-0.0660098	0.297044	-0.0330049	0.0330049	-0.0660098	0.0330049	0.0990148	0	-0.231034	-0.330049	-0.264039	0.388967	0.0777933	0.140028	0.046676	0.140028	0.202263	0.108911	-0.108911	-0.202263	-0.140028	0.140028	0.202263	0.108911	-0.108911	-0.202263	-0.140028	-0.046676	-0.140028	-0.0777933	-0.388967	0.264039	0.330049	0.231034	0	-0.0990148	-0.0330049	0.0660098	-0.0330049
_____OTU1054	0.232889	0.116445	0.0582223	-0.174667	-0.0582223	-0.174667	0.276172	0.230144	0.0460287	0.138086	0.0460287	0.138086	-0.0460287	0.0460287	-0.0460287	-0.0920575	0	-0.0920575	-0.184115	-0.276172	-0.184115	0.303774	0.130189	0.216982	0.130189	0.0867926	0.173585	0.0867926	0	-0.0867926	0	0	0.0867926	0	-0.0867926	-0.173585	-0.0867926	-0.130189	-0.216982	-0.130189	-0.303774	0.184115	0.276172	0.184115	0.0920575	0	0.0920575	0.0460287	-0.0460287
_____OTU1097	-0.226779	-0.226779	0.52915	0.0755929	-0.0755929	-0.0755929	-0.358569	0.239046	-0.119523	-0.239046	-0.239046	0.239046	-0.119523	-0.239046	-0.239046	0.478091	0.358569	0.358569	0	0	-0.119523	0.0563436	-0.281718	-0.394405	-0.394405	0.281718	0.169031	0.169031	-0.169031	-0.169031	-0.281718	0.281718	0.169031	0.169031	-0.169031	-0.169031	-0.281718	0.394405	0.394405	0.281718	-0.0563436	0.119523	0	0	-0.358569	-0.358569	-0.478091	0.239046	0.239046
_____OTU937	0.1	0.3	0.1	-0.2	-0.1	-0.2	0.316228	0.158114	-0.0790569	0	-0.0790569	0.316228	0.0790569	0.158114	0.0790569	-0.0790569	0	-0.0790569	-0.237171	-0.316228	-0.237171	0.372678	0.149071	0.223607	0.149071	0	0.0745356	0	-0.149071	-0.223607	-0.149071	0.149071	0.223607	0.149071	0	-0.0745356	0	-0.149071	-0.223607	-0.149071	-0.372678	0.237171	0.316228	0.237171	0.0790569	0	0.0790569	-0.0790569	-0.158114
_c:Eurotiomycetes	-0.104047	0.57745	0.149467	0.229446	-0.413577	-0.438739	0.374258	0.0359075	0.099136	-0.409218	-0.42911	0.574678	0.637907	0.129553	0.109661	0.299557	-0.208797	-0.228689	-0.145568	-0.165461	-0.673814	0.46426	0.523872	0.0445915	0.025837	0.204873	-0.274408	-0.293162	-0.214796	-0.23355	-0.712831	0.712831	0.23355	0.214796	0.293162	0.274408	-0.204873	-0.025837	-0.0445915	-0.523872	-0.46426	0.673814	0.165461	0.145568	0.228689	0.208797	-0.299557	-0.109661	-0.129553
__o:Chaetothyriales	0.227923	-0.321364	-0.0926591	-0.02795	0.0466383	0.167412	-0.0738718	0.106935	0.158092	0.217059	0.31254	-0.327314	-0.276157	-0.21719	-0.121709	-0.0953499	-0.0363827	0.0590974	0.0147744	0.110254	0.169222	-0.138711	-0.0904797	-0.0348849	0.0551347	0.0799867	0.135582	0.225601	0.183813	0.273832	0.329427	-0.329427	-0.273832	-0.183813	-0.225601	-0.135582	-0.0799867	-0.0551347	0.0348849	0.0904797	0.138711	-0.169222	-0.110254	-0.0147744	-0.0590974	0.0363827	0.0953499	0.121709	0.21719
___f:Chaetothyriales_ic	0.514571	0.203775	-0.182325	-0.183694	-0.18917	-0.163157	0.567902	0.262664	0.261581	0.257252	0.277817	0.0169577	0.0158753	0.0115457	0.0321114	-0.289363	-0.293693	-0.273127	-0.294775	-0.274209	-0.278539	0.399526	0.398506	0.394424	0.413813	0.110724	0.106642	0.126032	0.105622	0.125011	0.120929	-0.120929	-0.125011	-0.105622	-0.126032	-0.106642	-0.110724	-0.413813	-0.394424	-0.398506	-0.399526	0.278539	0.274209	0.294775	0.273127	0.293693	0.289363	-0.0321114	-0.0115457
____g:Hyalocladosporiella	0.319132	0.123745	-0.110719	-0.110719	-0.110719	-0.110719	0.350125	0.164765	0.164765	0.164765	0.164765	0.0102978	0.0102978	0.0102978	0.0102978	-0.175062	-0.175062	-0.175062	-0.175062	-0.175062	-0.175062	0.247576	0.247576	0.247576	0.247576	0.0728164	0.0728164	0.0728164	0.0728164	0.0728164	0.0728164	-0.0728164	-0.0728164	-0.0728164	-0.0728164	-0.0728164	-0.0728164	-0.247576	-0.247576	-0.247576	-0.247576	0.175062	0.175062	0.175062	0.175062	0.175062	0.175062	-0.0102978	-0.0102978
_____OTU982	0.319132	0.123745	-0.110719	-0.110719	-0.110719	-0.110719	0.350125	0.164765	0.164765	0.164765	0.164765	0.0102978	0.0102978	0.0102978	0.0102978	-0.175062	-0.175062	-0.175062	-0.175062	-0.175062	-0.175062	0.247576	0.247576	0.247576	0.247576	0.0728164	0.0728164	0.0728164	0.0728164	0.0728164	0.0728164	-0.0728164	-0.0728164	-0.0728164	-0.0728164	-0.0728164	-0.0728164	-0.247576	-0.247576	-0.247576	-0.247576	0.175062	0.175062	0.175062	0.175062	0.175062	0.175062	-0.0102978	-0.0102978
____g:Sarcinomyces	-0.0922924	-0.0922924	-0.0922924	0.0184585	0.350711	-0.0922924	-0.145927	-0.145927	-0.0583708	0.204298	-0.145927	-0.145927	-0.0583708	0.204298	-0.145927	-0.0583708	0.204298	-0.145927	0.291854	-0.0583708	0.204298	-0.206372	-0.123823	0.123823	-0.206372	-0.123823	0.123823	-0.206372	0.206372	-0.123823	0.123823	-0.123823	0.123823	-0.206372	0.206372	-0.123823	0.123823	0.206372	-0.123823	0.123823	0.206372	-0.204298	0.0583708	-0.291854	0.145927	-0.204298	0.0583708	0.145927	-0.204298
_____OTU1222	-0.0922924	-0.0922924	-0.0922924	0.0184585	0.350711	-0.0922924	-0.145927	-0.145927	-0.0583708	0.204298	-0.145927	-0.145927	-0.0583708	0.204298	-0.145927	-0.0583708	0.204298	-0.145927	0.291854	-0.0583708	0.204298	-0.206372	-0.123823	0.123823	-0.206372	-0.123823	0.123823	-0.206372	0.206372	-0.123823	0.123823	-0.123823	0.123823	-0.206372	0.206372	-0.123823	0.123823	0.206372	-0.123823	0.123823	0.206372	-0.204298	0.0583708	-0.291854	0.145927	-0.204298	0.0583708	0.145927	-0.204298
____g:Strelitziana	0.505027	0.201464	-0.175939	-0.180041	-0.193715	-0.156795	0.55853	0.260167	0.256924	0.246114	0.275301	0.0201792	0.0169361	0.00612582	0.0353135	-0.281427	-0.292238	-0.26305	-0.295481	-0.266293	-0.277103	0.39545	0.392393	0.382201	0.409719	0.111093	0.100901	0.128419	0.0978434	0.125362	0.11517	-0.11517	-0.125362	-0.0978434	-0.128419	-0.100901	-0.111093	-0.409719	-0.382201	-0.392393	-0.39545	0.277103	0.266293	0.295481	0.26305	0.292238	0.281427	-0.0353135	-0.00612582
_____OTU1178	-0.102598	-0.102598	0.102598	0.307794	-0.102598	-0.102598	-0.162221	0	0.162221	-0.162221	-0.162221	0	0.162221	-0.162221	-0.162221	0.324443	0	0	0.162221	0.162221	-0.162221	-0.0764719	0.0764719	-0.229416	-0.229416	0.229416	-0.0764719	-0.0764719	0.0764719	0.0764719	-0.229416	0.229416	-0.0764719	-0.0764719	0.0764719	0.0764719	-0.229416	0.229416	0.229416	-0.0764719	0.0764719	0.162221	-0.162221	-0.162221	0	0	-0.324443	0.162221	0.162221
_____OTU165	0.527962	0.126141	-0.153036	-0.153036	-0.172401	-0.175629	0.517113	0.296405	0.296405	0.281095	0.278544	-0.0212629	-0.0212629	-0.0365722	-0.0391237	-0.241972	-0.257281	-0.259833	-0.257281	-0.259833	-0.275142	0.373473	0.373473	0.359039	0.356633	0.165386	0.150953	0.148547	0.150953	0.148547	0.134113	-0.134113	-0.148547	-0.150953	-0.148547	-0.150953	-0.165386	-0.356633	-0.359039	-0.373473	-0.373473	0.275142	0.259833	0.257281	0.259833	0.257281	0.241972	0.0391237	0.0365722
_____OTU315	0.243225	0.182136	-0.170823	-0.2387	-0.157248	0.14141	0.336278	0.0572388	0.00357742	0.067971	0.304081	0.00894356	-0.0447178	0.0196758	0.255786	-0.323757	-0.259363	-0.0232532	-0.313024	-0.0769146	-0.012521	0.189721	0.139129	0.19984	0.422447	-0.123951	-0.0632405	0.159366	-0.113833	0.108774	0.169485	-0.169485	-0.108774	0.113833	-0.159366	0.0632405	0.123951	-0.422447	-0.19984	-0.139129	-0.189721	0.012521	0.0769146	0.313024	0.0232532	0.259363	0.323757	-0.255786	-0.0196758
_____OTU407	-0.0384317	0.38816	-0.0614907	-0.107609	-0.00384317	-0.176786	0.276485	-0.0789956	-0.115455	-0.0334212	-0.170144	0.258255	0.221795	0.303829	0.167106	-0.133685	-0.051651	-0.188374	-0.0881105	-0.224834	-0.1428	0.21484	0.180465	0.257808	0.128904	-0.154685	-0.0773423	-0.206246	-0.111717	-0.240621	-0.163278	0.163278	0.240621	0.111717	0.206246	0.0773423	0.154685	-0.128904	-0.257808	-0.180465	-0.21484	0.1428	0.224834	0.0881105	0.188374	0.051651	0.133685	-0.167106	-0.303829
_____OTU712	0.254225	0.320545	-0.0442131	-0.110533	-0.210012	-0.210012	0.454395	0.166029	0.113599	0.0349535	0.0349535	0.218459	0.166029	0.0873837	0.0873837	-0.122337	-0.200983	-0.200983	-0.253413	-0.253413	-0.332058	0.395454	0.346022	0.271874	0.271874	0.0741476	0	0	-0.0494317	-0.0494317	-0.123579	0.123579	0.0494317	0.0494317	0	0	-0.0741476	-0.271874	-0.271874	-0.346022	-0.395454	0.332058	0.253413	0.253413	0.200983	0.200983	0.122337	-0.0873837	-0.0873837
_____OTU834	0.159132	0.0227331	-0.159132	0.295531	-0.159132	-0.159132	0.143777	0	0.359443	0	0	-0.107833	0.25161	-0.107833	-0.107833	0.107833	-0.25161	-0.25161	0.107833	0.107833	-0.25161	0.0169443	0.35583	0.0169443	0.0169443	0.220276	-0.11861	-0.11861	0.220276	0.220276	-0.11861	0.11861	-0.220276	-0.220276	0.11861	0.11861	-0.220276	-0.0169443	-0.0169443	-0.35583	-0.0169443	0.25161	-0.107833	-0.107833	0.25161	0.25161	-0.107833	0.107833	0.107833
___f:Cyphellophoraceae	0.313842	0.00362823	0.136966	0.327448	-0.407269	-0.374615	0.250982	0.356395	0.506984	-0.0738605	-0.0480452	0.111149	0.261739	-0.319106	-0.293291	0.367151	-0.213693	-0.187878	-0.0631041	-0.0372888	-0.618134	0.338717	0.480694	-0.066932	-0.0425931	0.580078	0.0324519	0.0567908	0.174429	0.198768	-0.348858	0.348858	-0.198768	-0.174429	-0.0567908	-0.0324519	-0.580078	0.0425931	0.066932	-0.480694	-0.338717	0.618134	0.0372888	0.0631041	0.187878	0.213693	-0.367151	0.293291	0.319106
____g:Cyphellophora	0.313842	0.00362823	0.136966	0.327448	-0.407269	-0.374615	0.250982	0.356395	0.506984	-0.0738605	-0.0480452	0.111149	0.261739	-0.319106	-0.293291	0.367151	-0.213693	-0.187878	-0.0631041	-0.0372888	-0.618134	0.338717	0.480694	-0.066932	-0.0425931	0.580078	0.0324519	0.0567908	0.174429	0.198768	-0.348858	0.348858	-0.198768	-0.174429	-0.0567908	-0.0324519	-0.580078	0.0425931	0.066932	-0.480694	-0.338717	0.618134	0.0372888	0.0631041	0.187878	0.213693	-0.367151	0.293291	0.319106
_____OTU152	0.324349	-0.112604	-0.00244791	0.239896	-0.255807	-0.193385	0.167399	0.254485	0.446074	0.0541869	0.103536	-0.0909566	0.100633	-0.291255	-0.241906	0.187719	-0.204168	-0.15482	-0.0125791	0.0367697	-0.355118	0.156001	0.336633	-0.0328422	0.0136843	0.418738	0.0492633	0.0957898	0.229896	0.276422	-0.093053	0.093053	-0.276422	-0.229896	-0.0957898	-0.0492633	-0.418738	-0.0136843	0.0328422	-0.336633	-0.156001	0.355118	-0.0367697	0.0125791	0.15482	0.204168	-0.187719	0.241906	0.291255
_____OTU191	0.142141	0.12082	0.218897	0.108027	-0.297075	-0.29281	0.207889	0.285426	0.197775	-0.122486	-0.119115	0.26857	0.180919	-0.139342	-0.135971	0.258456	-0.0618048	-0.0584336	-0.149455	-0.146084	-0.466345	0.359156	0.276518	-0.025427	-0.0222486	0.349621	0.0476755	0.0508539	-0.0349621	-0.0317837	-0.333729	0.333729	0.0317837	0.0349621	-0.0508539	-0.0476755	-0.349621	0.0222486	0.025427	-0.276518	-0.359156	0.466345	0.146084	0.149455	0.0584336	0.0618048	-0.258456	0.135971	0.139342
_____OTU427	-0.101077	0.0585181	-0.00531983	0.473465	-0.164915	-0.260671	-0.0336455	-0.0841138	0.294398	-0.210285	-0.285987	0.0420569	0.420569	-0.0841138	-0.159816	0.370101	-0.134582	-0.210285	0.24393	0.168228	-0.336455	-0.0356865	0.321178	-0.154641	-0.226014	0.273596	-0.202223	-0.273596	0.154641	0.0832685	-0.392551	0.392551	-0.0832685	-0.154641	0.273596	0.202223	-0.273596	0.226014	0.154641	-0.321178	0.0356865	0.336455	-0.168228	-0.24393	0.210285	0.134582	-0.370101	0.159816	0.0841138
___f:Herpotrichiellaceae	0.0340141	-0.432192	-0.146473	-0.0243413	0.264247	0.304745	-0.314787	-0.0889067	0.00764699	0.235796	0.267813	-0.457475	-0.360921	-0.132772	-0.100755	-0.135041	0.0931084	0.125125	0.189662	0.221679	0.449828	-0.405959	-0.314927	-0.0998259	-0.0696405	-0.101965	0.113136	0.143322	0.204168	0.234353	0.449454	-0.449454	-0.234353	-0.204168	-0.143322	-0.113136	0.101965	0.0696405	0.0998259	0.314927	0.405959	-0.449828	-0.221679	-0.189662	-0.125125	-0.0931084	0.135041	0.100755	0.132772
____g:Cladophialophora	0.30774	0.0935878	-0.0383897	0.129695	-0.319776	-0.172857	0.317277	0.21294	0.345822	-0.00951504	0.106634	0.0436379	0.17652	-0.178817	-0.062668	0.0721831	-0.283154	-0.167005	-0.150272	-0.0341229	-0.38946	0.270518	0.395801	0.0607853	0.170292	0.297431	-0.0375848	0.0719216	0.0876979	0.197204	-0.137811	0.137811	-0.197204	-0.0876979	-0.0719216	0.0375848	-0.297431	-0.170292	-0.0607853	-0.395801	-0.270518	0.38946	0.0341229	0.150272	0.167005	0.283154	-0.0721831	0.062668	0.178817
_____OTU1172	-0.104144	0.52072	-0.104144	-0.104144	-0.104144	-0.104144	0.329332	-0.164666	-0.164666	-0.164666	-0.164666	0.329332	0.329332	0.329332	0.329332	-0.164666	-0.164666	-0.164666	-0.164666	-0.164666	-0.164666	0.232873	0.232873	0.232873	0.232873	-0.232873	-0.232873	-0.232873	-0.232873	-0.232873	-0.232873	0.232873	0.232873	0.232873	0.232873	0.232873	0.232873	-0.232873	-0.232873	-0.232873	-0.232873	0.164666	0.164666	0.164666	0.164666	0.164666	0.164666	-0.329332	-0.329332
_____OTU142	0.356849	0.147962	0.0181985	0.162204	-0.329946	-0.355266	0.399087	0.296501	0.410347	0.021268	0.00125106	0.131361	0.245207	-0.143872	-0.163889	0.142621	-0.246458	-0.266475	-0.132612	-0.152629	-0.541708	0.389828	0.497163	0.130336	0.111464	0.400443	0.033616	0.0147439	0.140951	0.122079	-0.244748	0.244748	-0.122079	-0.140951	-0.0147439	-0.033616	-0.400443	-0.111464	-0.130336	-0.497163	-0.389828	0.541708	0.152629	0.132612	0.266475	0.246458	-0.142621	0.163889	0.143872
_____OTU461	0.243698	-0.0788434	-0.100346	0.0931786	-0.1326	-0.0250865	0.130329	0.113329	0.266324	0.0878303	0.172827	-0.141662	0.0113329	-0.167161	-0.0821639	-0.00566647	-0.18416	-0.0991633	-0.0311656	0.0538315	-0.124662	0.0480816	0.192326	0.0240408	0.104177	0.176299	0.0080136	0.0881496	0.152258	0.232394	0.0641088	-0.0641088	-0.232394	-0.152258	-0.0881496	-0.0080136	-0.176299	-0.104177	-0.0240408	-0.192326	-0.0480816	0.124662	-0.0538315	0.0311656	0.0991633	0.18416	0.00566647	0.0821639	0.167161
_____OTU681	-0.0808607	-0.0808607	-0.0808607	-0.0490466	-0.0808607	0.372489	-0.127852	-0.127852	-0.102701	-0.127852	0.230553	-0.127852	-0.102701	-0.127852	0.230553	-0.102701	-0.127852	0.230553	-0.102701	0.255704	0.230553	-0.18081	-0.157097	-0.18081	0.157097	-0.157097	-0.18081	0.157097	-0.157097	0.18081	0.157097	-0.157097	-0.18081	0.157097	-0.157097	0.18081	0.157097	-0.157097	0.18081	0.157097	0.18081	-0.230553	-0.255704	0.102701	-0.230553	0.127852	0.102701	-0.230553	0.127852
____g:Coniosporium	0.618683	0.141054	-0.160606	-0.202503	-0.206693	-0.189934	0.600624	0.362141	0.329019	0.325706	0.338955	-0.0154572	-0.0485799	-0.0518922	-0.0386431	-0.287063	-0.290375	-0.277126	-0.323498	-0.310249	-0.313561	0.446565	0.415337	0.412214	0.424706	0.190493	0.18737	0.199861	0.156142	0.168633	0.16551	-0.16551	-0.168633	-0.156142	-0.199861	-0.18737	-0.190493	-0.424706	-0.412214	-0.415337	-0.446565	0.313561	0.310249	0.323498	0.277126	0.290375	0.287063	0.0386431	0.0518922
_____OTU244	0.618683	0.141054	-0.160606	-0.202503	-0.206693	-0.189934	0.600624	0.362141	0.329019	0.325706	0.338955	-0.0154572	-0.0485799	-0.0518922	-0.0386431	-0.287063	-0.290375	-0.277126	-0.323498	-0.310249	-0.313561	0.446565	0.415337	0.412214	0.424706	0.190493	0.18737	0.199861	0.156142	0.168633	0.16551	-0.16551	-0.168633	-0.156142	-0.199861	-0.18737	-0.190493	-0.424706	-0.412214	-0.415337	-0.446565	0.313561	0.310249	0.323498	0.277126	0.290375	0.287063	0.0386431	0.0518922
____g:Exophiala	0.286897	0.379113	-0.0307389	-0.215173	-0.163941	-0.256158	0.526527	0.20251	0.0567029	0.097205	0.0243013	0.275414	0.129607	0.170109	0.097205	-0.19441	-0.153908	-0.226812	-0.299716	-0.372619	-0.332117	0.473503	0.336035	0.37422	0.305486	0.0305486	0.0687343	0	-0.0687343	-0.137469	-0.0992829	0.0992829	0.137469	0.0687343	0	-0.0687343	-0.0305486	-0.305486	-0.37422	-0.336035	-0.473503	0.332117	0.372619	0.299716	0.226812	0.153908	0.19441	-0.097205	-0.170109
_____OTU1032	0.493553	-0.0666963	-0.106714	-0.106714	-0.106714	-0.106714	0.33746	0.305823	0.305823	0.305823	0.305823	-0.137093	-0.137093	-0.137093	-0.137093	-0.16873	-0.16873	-0.16873	-0.16873	-0.16873	-0.16873	0.23862	0.23862	0.23862	0.23862	0.208792	0.208792	0.208792	0.208792	0.208792	0.208792	-0.208792	-0.208792	-0.208792	-0.208792	-0.208792	-0.208792	-0.23862	-0.23862	-0.23862	-0.23862	0.16873	0.16873	0.16873	0.16873	0.16873	0.16873	0.137093	0.137093
_____OTU1144	-0.163299	0.816497	-0.163299	-0.163299	-0.163299	-0.163299	0.516398	-0.258199	-0.258199	-0.258199	-0.258199	0.516398	0.516398	0.516398	0.516398	-0.258199	-0.258199	-0.258199	-0.258199	-0.258199	-0.258199	0.365148	0.365148	0.365148	0.365148	-0.365148	-0.365148	-0.365148	-0.365148	-0.365148	-0.365148	0.365148	0.365148	0.365148	0.365148	0.365148	0.365148	-0.365148	-0.365148	-0.365148	-0.365148	0.258199	0.258199	0.258199	0.258199	0.258199	0.258199	-0.516398	-0.516398
_____OTU1218	-0.129315	-0.129315	0.025863	-0.129315	0.491398	-0.129315	-0.204465	-0.0817861	-0.204465	0.286251	-0.204465	-0.0817861	-0.204465	0.286251	-0.204465	-0.0817861	0.40893	-0.0817861	0.286251	-0.204465	0.286251	-0.173494	-0.289157	0.173494	-0.289157	-0.173494	0.289157	-0.173494	0.173494	-0.289157	0.173494	-0.173494	0.289157	-0.173494	0.173494	-0.289157	0.173494	0.289157	-0.173494	0.289157	0.173494	-0.286251	0.204465	-0.286251	0.0817861	-0.40893	0.0817861	0.204465	-0.286251
_____OTU1309	0.320222	0.0582223	-0.116445	-0.116445	-0.0291111	-0.116445	0.299187	0.161101	0.161101	0.230144	0.161101	-0.0460287	-0.0460287	0.0230144	-0.0460287	-0.184115	-0.115072	-0.184115	-0.115072	-0.184115	-0.115072	0.195283	0.195283	0.260378	0.195283	0.0650945	0.130189	0.0650945	0.130189	0.0650945	0.130189	-0.130189	-0.0650945	-0.130189	-0.0650945	-0.130189	-0.0650945	-0.195283	-0.260378	-0.195283	-0.195283	0.115072	0.184115	0.115072	0.184115	0.115072	0.184115	0.0460287	-0.0230144
_____OTU525	0.363763	0.0117343	0.152546	-0.129077	-0.199483	-0.199483	0.296857	0.408178	0.185535	0.129875	0.129875	0.129875	-0.0927677	-0.148428	-0.148428	0.0185535	-0.0371071	-0.0371071	-0.25975	-0.25975	-0.31541	0.39358	0.183671	0.131193	0.131193	0.288625	0.236148	0.236148	0.0262387	0.0262387	-0.0262387	0.0262387	-0.0262387	-0.0262387	-0.236148	-0.236148	-0.288625	-0.131193	-0.131193	-0.183671	-0.39358	0.31541	0.25975	0.25975	0.0371071	0.0371071	-0.0185535	0.148428	0.148428
_____OTU718	-0.13762	0.798199	-0.165145	-0.165145	-0.165145	-0.165145	0.522233	-0.239357	-0.239357	-0.239357	-0.239357	0.500473	0.500473	0.500473	0.500473	-0.261116	-0.261116	-0.261116	-0.261116	-0.261116	-0.261116	0.369274	0.369274	0.369274	0.369274	-0.348759	-0.348759	-0.348759	-0.348759	-0.348759	-0.348759	0.348759	0.348759	0.348759	0.348759	0.348759	0.348759	-0.369274	-0.369274	-0.369274	-0.369274	0.261116	0.261116	0.261116	0.261116	0.261116	0.261116	-0.500473	-0.500473
____g:Phialophora	-0.145867	-0.466171	-0.102567	-0.0124068	0.360688	0.366323	-0.483858	-0.196404	-0.125126	0.169831	0.174286	-0.449627	-0.378349	-0.0833915	-0.0789367	-0.0908944	0.204063	0.208518	0.275341	0.279795	0.574753	-0.532635	-0.465434	-0.187345	-0.183145	-0.194419	0.0836697	0.0878698	0.150871	0.155071	0.433159	-0.433159	-0.155071	-0.150871	-0.0878698	-0.0836697	0.194419	0.183145	0.187345	0.465434	0.532635	-0.574753	-0.279795	-0.275341	-0.208518	-0.204063	0.0908944	0.0789367	0.0833915
_____OTU1096	0.251367	-0.159961	0.114258	-0.159961	-0.0228515	-0.0228515	0.0722629	0.289052	0.0722629	0.180657	0.180657	-0.0361315	-0.25292	-0.144526	-0.144526	-0.0361315	0.0722629	0.0722629	-0.144526	-0.144526	-0.0361315	0.153293	-0.0510976	0.0510976	0.0510976	0.153293	0.255488	0.255488	0.0510976	0.0510976	0.153293	-0.153293	-0.0510976	-0.0510976	-0.255488	-0.255488	-0.153293	-0.0510976	-0.0510976	0.0510976	-0.153293	0.0361315	0.144526	0.144526	-0.0722629	-0.0722629	0.0361315	0.144526	0.144526
_____OTU1335	0.309436	0.0238028	-0.119014	-0.119014	0.0238028	-0.119014	0.263448	0.150542	0.150542	0.263448	0.150542	-0.075271	-0.075271	0.0376355	-0.075271	-0.188177	-0.075271	-0.188177	-0.075271	-0.188177	-0.075271	0.159674	0.159674	0.266123	0.159674	0.0532246	0.159674	0.0532246	0.159674	0.0532246	0.159674	-0.159674	-0.0532246	-0.159674	-0.0532246	-0.159674	-0.0532246	-0.159674	-0.266123	-0.159674	-0.159674	0.075271	0.188177	0.075271	0.188177	0.075271	0.188177	0.075271	-0.0376355
_____OTU29	-0.150738	-0.464004	-0.100806	-0.00747993	0.355123	0.367904	-0.485996	-0.198863	-0.125082	0.161581	0.171685	-0.446521	-0.37274	-0.0860773	-0.0759736	-0.0856073	0.201056	0.21116	0.274836	0.28494	0.571603	-0.533337	-0.463776	-0.193508	-0.183982	-0.193065	0.0772038	0.0867296	0.146765	0.156291	0.426559	-0.426559	-0.156291	-0.146765	-0.0867296	-0.0772038	0.193065	0.183982	0.193508	0.463776	0.533337	-0.571603	-0.28494	-0.274836	-0.21116	-0.201056	0.0856073	0.0759736	0.0860773
_____OTU513	-0.0106149	-0.106149	-0.106149	-0.137994	0.339677	0.0212298	-0.0923099	-0.0923099	-0.117485	0.260146	0.00839181	-0.167836	-0.193012	0.18462	-0.0671345	-0.193012	0.18462	-0.0671345	0.159444	-0.0923099	0.285322	-0.166149	-0.189885	0.166149	-0.0712069	-0.189885	0.166149	-0.0712069	0.142414	-0.0949425	0.261092	-0.261092	0.0949425	-0.142414	0.0712069	-0.166149	0.189885	0.0712069	-0.166149	0.189885	0.166149	-0.285322	0.0923099	-0.159444	0.0671345	-0.18462	0.193012	0.0671345	-0.18462
___f:Trichomeriaceae	-0.143916	-0.213204	0.216379	-0.00793921	-0.0555744	0.204254	-0.282328	0.0572873	-0.120052	-0.157711	0.0477014	0.0025106	-0.174829	-0.212488	-0.00707532	0.164786	0.127128	0.33254	-0.050212	0.155201	0.117542	-0.104902	-0.272099	-0.307604	-0.113939	0.0480934	0.0125882	0.206253	-0.154609	0.0390557	0.00355052	-0.00355052	-0.0390557	0.154609	-0.206253	-0.0125882	-0.0480934	0.113939	0.307604	0.272099	0.104902	-0.117542	-0.155201	0.050212	-0.33254	-0.127128	-0.164786	0.00707532	0.212488
____g:Arthrocladium	-0.17219	-0.257195	0.197255	0.0305147	-0.0675682	0.269183	-0.339458	0.0198161	-0.112004	-0.189545	0.0766797	-0.0473863	-0.179206	-0.256748	0.00947727	0.180068	0.102527	0.368752	-0.0292934	0.236932	0.15939	-0.173019	-0.2973	-0.370407	-0.119407	0.0414271	-0.0316795	0.21932	-0.155961	0.0950386	0.021932	-0.021932	-0.0950386	0.155961	-0.21932	0.0316795	-0.0414271	0.119407	0.370407	0.2973	0.173019	-0.15939	-0.236932	0.0292934	-0.368752	-0.102527	-0.180068	-0.00947727	0.256748
_____OTU216	-0.17219	-0.257195	0.197255	0.0305147	-0.0675682	0.269183	-0.339458	0.0198161	-0.112004	-0.189545	0.0766797	-0.0473863	-0.179206	-0.256748	0.00947727	0.180068	0.102527	0.368752	-0.0292934	0.236932	0.15939	-0.173019	-0.2973	-0.370407	-0.119407	0.0414271	-0.0316795	0.21932	-0.155961	0.0950386	0.021932	-0.021932	-0.0950386	0.155961	-0.21932	0.0316795	-0.0414271	0.119407	0.370407	0.2973	0.173019	-0.15939	-0.236932	0.0292934	-0.368752	-0.102527	-0.180068	-0.00947727	0.256748
____g:Knufia	-0.0923614	-0.223182	0.19835	-0.0178666	-0.0414869	0.176547	-0.249459	0.0837913	-0.0871429	-0.105816	0.0665542	-0.0196311	-0.190565	-0.209239	-0.0368682	0.142685	0.124011	0.296382	-0.0469231	0.125448	0.106774	-0.0873505	-0.248509	-0.266114	-0.103602	0.0656822	0.0480767	0.210589	-0.113082	0.0494309	0.0318254	-0.0318254	-0.0494309	0.113082	-0.210589	-0.0480767	-0.0656822	0.103602	0.266114	0.248509	0.0873505	-0.106774	-0.125448	0.0469231	-0.296382	-0.124011	-0.142685	0.0368682	0.209239
_____OTU235	-0.084114	-0.202652	0.178106	-0.0248451	-0.0661537	0.199659	-0.226708	0.0743074	-0.0861397	-0.118797	0.091346	-0.0194051	-0.179852	-0.21251	-0.00236648	0.121164	0.0885062	0.298649	-0.0719409	0.138202	0.105545	-0.0809902	-0.232261	-0.263051	-0.064926	0.0515392	0.0207496	0.218874	-0.130521	0.0676034	0.0368137	-0.0368137	-0.0676034	0.130521	-0.218874	-0.0207496	-0.0515392	0.064926	0.263051	0.232261	0.0809902	-0.105545	-0.138202	0.0719409	-0.298649	-0.0885062	-0.121164	0.00236648	0.21251
_____OTU803	0.0362595	-0.137786	0.340839	-0.0072519	-0.0507633	-0.181298	-0.0802638	0.298123	0.0229325	-0.0114663	-0.114663	0.160528	-0.114663	-0.149061	-0.252258	0.263724	0.229325	0.126129	-0.045865	-0.149061	-0.18346	0.178373	-0.0810787	-0.11351	-0.210805	0.275668	0.243236	0.145942	-0.0162157	-0.11351	-0.145942	0.145942	0.11351	0.0162157	-0.145942	-0.243236	-0.275668	0.210805	0.11351	0.0810787	-0.178373	0.18346	0.149061	0.045865	-0.126129	-0.229325	-0.263724	0.252258	0.149061
_____OTU979	-0.11245	-0.0727616	-0.11245	0.0859909	0.32412	-0.11245	-0.146422	-0.177799	-0.0209175	0.16734	-0.177799	-0.146422	0.0104587	0.198716	-0.146422	-0.0209175	0.16734	-0.177799	0.324221	-0.0209175	0.16734	-0.221863	-0.0739545	0.103536	-0.221863	-0.103536	0.0739545	-0.251445	0.221863	-0.103536	0.0739545	-0.0739545	0.103536	-0.221863	0.251445	-0.0739545	0.103536	0.221863	-0.103536	0.0739545	0.221863	-0.16734	0.0209175	-0.324221	0.177799	-0.16734	0.0209175	0.146422	-0.198716
____g:Lithophila	-0.186805	0.0196637	0.226132	-0.0688229	0.196637	-0.186805	-0.132137	0.031091	-0.202092	0.00777275	-0.295365	0.194319	-0.0388638	0.171001	-0.132137	0.124364	0.334228	0.031091	0.101046	-0.202092	0.00777275	0.0439693	-0.175877	0.0219847	-0.263816	-0.0219847	0.175877	-0.109923	-0.0439693	-0.32977	-0.131908	0.131908	0.32977	0.0439693	0.109923	-0.175877	0.0219847	0.263816	-0.0219847	0.175877	-0.0439693	-0.00777275	0.202092	-0.101046	-0.031091	-0.334228	-0.124364	0.132137	-0.171001
_____OTU668	-0.186805	0.0196637	0.226132	-0.0688229	0.196637	-0.186805	-0.132137	0.031091	-0.202092	0.00777275	-0.295365	0.194319	-0.0388638	0.171001	-0.132137	0.124364	0.334228	0.031091	0.101046	-0.202092	0.00777275	0.0439693	-0.175877	0.0219847	-0.263816	-0.0219847	0.175877	-0.109923	-0.0439693	-0.32977	-0.131908	0.131908	0.32977	0.0439693	0.109923	-0.175877	0.0219847	0.263816	-0.0219847	0.175877	-0.0439693	-0.00777275	0.202092	-0.101046	-0.031091	-0.334228	-0.124364	0.132137	-0.171001
____g:Trichomerium	0.038208	0.468048	0.0668641	-0.19104	-0.19104	-0.19104	0.400231	0.0830668	-0.120824	-0.120824	-0.120824	0.422885	0.218994	0.218994	0.218994	-0.0981698	-0.0981698	-0.0981698	-0.302061	-0.302061	-0.302061	0.427179	0.234948	0.234948	0.234948	-0.0640768	-0.0640768	-0.0640768	-0.256307	-0.256307	-0.256307	0.256307	0.256307	0.256307	0.0640768	0.0640768	0.0640768	-0.234948	-0.234948	-0.234948	-0.427179	0.302061	0.302061	0.302061	0.0981698	0.0981698	0.0981698	-0.218994	-0.218994
_____OTU1076	-0.0980677	0.322222	0.322222	-0.182126	-0.182126	-0.182126	0.17721	0.17721	-0.221512	-0.221512	-0.221512	0.509478	0.110756	0.110756	0.110756	0.110756	0.110756	0.110756	-0.287966	-0.287966	-0.287966	0.407245	0.0313266	0.0313266	0.0313266	0.0313266	0.0313266	0.0313266	-0.344592	-0.344592	-0.344592	0.344592	0.344592	0.344592	-0.0313266	-0.0313266	-0.0313266	-0.0313266	-0.0313266	-0.0313266	-0.407245	0.287966	0.287966	0.287966	-0.110756	-0.110756	-0.110756	-0.110756	-0.110756
_____OTU1106	-0.0928727	0.464363	-0.0928727	-0.0928727	-0.0928727	-0.0928727	0.293689	-0.146845	-0.146845	-0.146845	-0.146845	0.293689	0.293689	0.293689	0.293689	-0.146845	-0.146845	-0.146845	-0.146845	-0.146845	-0.146845	0.20767	0.20767	0.20767	0.20767	-0.20767	-0.20767	-0.20767	-0.20767	-0.20767	-0.20767	0.20767	0.20767	0.20767	0.20767	0.20767	0.20767	-0.20767	-0.20767	-0.20767	-0.20767	0.146845	0.146845	0.146845	0.146845	0.146845	0.146845	-0.293689	-0.293689
_____OTU1162	0.309768	-0.0499625	0.0699476	-0.109918	-0.109918	-0.109918	0.205394	0.300191	0.157995	0.157995	0.157995	0.0157995	-0.126396	-0.126396	-0.126396	-0.0315991	-0.0315991	-0.0315991	-0.173795	-0.173795	-0.173795	0.245783	0.11172	0.11172	0.11172	0.201095	0.201095	0.201095	0.0670318	0.0670318	0.0670318	-0.0670318	-0.0670318	-0.0670318	-0.201095	-0.201095	-0.201095	-0.11172	-0.11172	-0.11172	-0.245783	0.173795	0.173795	0.173795	0.0315991	0.0315991	0.0315991	0.126396	0.126396
__o:Eurotiales	-0.112531	0.584988	0.151832	0.227849	-0.411671	-0.440468	0.37351	0.0310703	0.0911673	-0.414418	-0.437184	0.582507	0.642604	0.137019	0.114253	0.300164	-0.205421	-0.228187	-0.145324	-0.16809	-0.673675	0.465318	0.521978	0.0453076	0.0238437	0.199122	-0.277548	-0.299012	-0.220888	-0.242352	-0.719022	0.719022	0.242352	0.220888	0.299012	0.277548	-0.199122	-0.0238437	-0.0453076	-0.521978	-0.465318	0.673675	0.16809	0.145324	0.228187	0.205421	-0.300164	-0.114253	-0.137019
___f:Aspergillaceae	-0.16414	0.520947	0.130186	0.26893	-0.36412	-0.391802	0.28208	-0.0268432	0.0828437	-0.417626	-0.439511	0.514766	0.624452	0.123982	0.102097	0.315529	-0.184941	-0.206826	-0.0752542	-0.0971391	-0.597609	0.362983	0.466396	-0.00545126	-0.0260846	0.175141	-0.296707	-0.31734	-0.193293	-0.213927	-0.685774	0.685774	0.213927	0.193293	0.31734	0.296707	-0.175141	0.0260846	0.00545126	-0.466396	-0.362983	0.597609	0.0971391	0.0752542	0.206826	0.184941	-0.315529	-0.102097	-0.123982
____g:Aspergillus	-0.190052	-0.56921	0.135622	0.0795422	0.358131	0.185967	-0.60025	-0.0430306	-0.0873657	0.132878	-0.00322929	-0.342782	-0.387117	-0.166873	-0.30298	0.170102	0.390346	0.254239	0.346011	0.209904	0.430147	-0.464834	-0.506634	-0.298986	-0.427309	0.0187175	0.226365	0.0980422	0.184566	0.0562426	0.26389	-0.26389	-0.0562426	-0.184566	-0.0980422	-0.226365	-0.0187175	0.427309	0.298986	0.506634	0.464834	-0.430147	-0.209904	-0.346011	-0.254239	-0.390346	-0.170102	0.30298	0.166873
_____OTU1006	-0.129209	-0.0184585	0.313794	0.203043	-0.129209	-0.23996	-0.116742	0.145927	0.0583708	-0.204298	-0.291854	0.233483	0.145927	-0.116742	-0.204298	0.408596	0.145927	0.0583708	0.0583708	-0.0291854	-0.291854	0.123823	0.0412744	-0.206372	-0.288921	0.288921	0.0412744	-0.0412744	-0.0412744	-0.123823	-0.37147	0.37147	0.123823	0.0412744	0.0412744	-0.0412744	-0.288921	0.288921	0.206372	-0.0412744	-0.123823	0.291854	0.0291854	-0.0583708	-0.0583708	-0.145927	-0.408596	0.204298	0.116742
_____OTU1108	-0.0923145	-0.0923145	-0.0230786	-0.0576966	-0.0923145	0.357719	-0.145962	-0.0912263	-0.118594	-0.145962	0.20982	-0.0912263	-0.118594	-0.145962	0.20982	-0.0638584	-0.0912263	0.264556	-0.118594	0.237188	0.20982	-0.154816	-0.180619	-0.206422	0.129013	-0.129013	-0.154816	0.180619	-0.180619	0.154816	0.129013	-0.129013	-0.154816	0.180619	-0.180619	0.154816	0.129013	-0.129013	0.206422	0.180619	0.154816	-0.20982	-0.237188	0.118594	-0.264556	0.0912263	0.0638584	-0.20982	0.145962
_____OTU1149	0	-0.141421	0.282843	0.282843	-0.141421	-0.282843	-0.111803	0.223607	0.223607	-0.111803	-0.223607	0.111803	0.111803	-0.223607	-0.33541	0.447214	0.111803	0	0.111803	0	-0.33541	0.105409	0.105409	-0.210819	-0.316228	0.421637	0.105409	0	0.105409	0	-0.316228	0.316228	0	-0.105409	0	-0.105409	-0.421637	0.316228	0.210819	-0.105409	-0.105409	0.33541	0	-0.111803	0	-0.111803	-0.447214	0.33541	0.223607
_____OTU117	0.478106	-0.262187	-0.124569	-0.110332	-0.0106773	0.0296592	0.170699	0.279496	0.290751	0.369535	0.401424	-0.305757	-0.294503	-0.215718	-0.18383	-0.185705	-0.106921	-0.0750325	-0.0956665	-0.0637776	0.0150065	0.0680885	0.0786997	0.152978	0.183043	0.181275	0.255553	0.285618	0.266164	0.296229	0.370508	-0.370508	-0.296229	-0.266164	-0.285618	-0.255553	-0.181275	-0.183043	-0.152978	-0.0786997	-0.0680885	-0.0150065	0.0637776	0.0956665	0.0750325	0.106921	0.185705	0.18383	0.215718
_____OTU119	0.151582	-0.310459	-0.130506	0.185627	0.173468	-0.0697114	-0.125603	0.0166617	0.266587	0.256974	0.0647242	-0.348614	-0.0986884	-0.108301	-0.300551	0.0435767	0.0339642	-0.158286	0.283889	0.0916393	0.0820267	-0.215694	0.0199381	0.0108753	-0.17038	0.154067	0.145004	-0.036251	0.380636	0.199381	0.190318	-0.190318	-0.199381	-0.380636	0.036251	-0.145004	-0.154067	0.17038	-0.0108753	-0.0199381	0.215694	-0.0820267	-0.0916393	-0.283889	0.158286	-0.0339642	-0.0435767	0.300551	0.108301
_____OTU12	-0.357933	-0.520575	0.00867051	-0.0626969	0.50505	0.427484	-0.694521	-0.276116	-0.332537	0.116306	0.0549856	-0.404696	-0.461117	-0.012274	-0.0735946	-0.0427116	0.406131	0.344811	0.34971	0.28839	0.737233	-0.648338	-0.701532	-0.278359	-0.336173	-0.307056	0.116117	0.0583036	0.062923	0.00510944	0.428283	-0.428283	-0.00510944	-0.062923	-0.0583036	-0.116117	0.307056	0.336173	0.278359	0.701532	0.648338	-0.737233	-0.28839	-0.34971	-0.344811	-0.406131	0.0427116	0.0735946	0.012274
_____OTU1204	-0.108465	-0.108465	-0.0619801	-0.108465	0.0774752	0.309901	-0.171499	-0.134749	-0.171499	-0.0244998	0.159249	-0.134749	-0.171499	-0.0244998	0.159249	-0.134749	0.0122499	0.195998	-0.0244998	0.159249	0.306247	-0.207888	-0.242536	-0.103944	0.0692959	-0.207888	-0.0692959	0.103944	-0.103944	0.0692959	0.207888	-0.207888	-0.0692959	0.103944	-0.103944	0.0692959	0.207888	-0.0692959	0.103944	0.242536	0.207888	-0.306247	-0.159249	0.0244998	-0.195998	-0.0122499	0.134749	-0.159249	0.0244998
_____OTU1252	-0.114095	-0.114095	0.0103723	0.321541	-0.0518615	-0.0518615	-0.180401	-0.0820003	0.164001	-0.1312	-0.1312	-0.0820003	0.164001	-0.1312	-0.1312	0.262401	-0.0328001	-0.0328001	0.213201	0.213201	-0.0820003	-0.162352	0.0695795	-0.208739	-0.208739	0.162352	-0.115966	-0.115966	0.115966	0.115966	-0.162352	0.162352	-0.115966	-0.115966	0.115966	0.115966	-0.162352	0.208739	0.208739	-0.0695795	0.162352	0.0820003	-0.213201	-0.213201	0.0328001	0.0328001	-0.262401	0.1312	0.1312
_____OTU132	-0.0262294	-0.216616	-0.0630785	0.190259	-0.0530985	0.168764	-0.191987	-0.0706041	0.129677	-0.0627142	0.112683	-0.221118	-0.0208373	-0.213228	-0.0378309	0.100545	-0.091846	0.0835516	0.108435	0.283833	0.0914414	-0.228023	-0.0391958	-0.220584	-0.0552175	0.0752446	-0.106144	0.0592229	0.0826832	0.24805	0.0666616	-0.0666616	-0.24805	-0.0826832	-0.0592229	0.106144	-0.0752446	0.0552175	0.220584	0.0391958	0.228023	-0.0914414	-0.283833	-0.108435	-0.0835516	0.091846	-0.100545	0.0378309	0.213228
_____OTU15	-0.0505445	-0.541185	0.00306596	0.238269	0.321838	0.0285572	-0.467803	-0.0375351	0.148409	0.214476	-0.0173825	-0.425421	-0.239477	-0.173409	-0.405268	0.190792	0.256859	0.0250003	0.442803	0.210944	0.277012	-0.438764	-0.263454	-0.201165	-0.419764	0.142207	0.204495	-0.0141031	0.379805	0.161207	0.223495	-0.223495	-0.161207	-0.379805	0.0141031	-0.204495	-0.142207	0.419764	0.201165	0.263454	0.438764	-0.277012	-0.210944	-0.442803	-0.0250003	-0.256859	-0.190792	0.405268	0.173409
_____OTU228	-0.377129	-0.362243	0.00248111	0.196008	0.359762	0.181121	-0.584525	-0.296185	-0.143189	-0.0137305	-0.154958	-0.284417	-0.13142	-0.00196149	-0.143189	0.156919	0.286378	0.145151	0.439375	0.298147	0.427606	-0.549246	-0.405	-0.282945	-0.416096	-0.133151	-0.0110959	-0.144246	0.133151	0	0.122055	-0.122055	0	-0.133151	0.144246	0.0110959	0.133151	0.416096	0.282945	0.405	0.549246	-0.427606	-0.298147	-0.439375	-0.145151	-0.286378	-0.156919	0.143189	0.00196149
_____OTU233	-0.195881	-0.120172	-0.141803	-0.0228327	0.586441	-0.105752	-0.249862	-0.266963	-0.172908	0.308765	-0.238461	-0.20711	-0.113055	0.368618	-0.178608	-0.130156	0.351517	-0.195709	0.445571	-0.101655	0.380018	-0.341266	-0.252591	0.201535	-0.314395	-0.268713	0.185412	-0.330517	0.274088	-0.241842	0.212284	-0.212284	0.241842	-0.274088	0.330517	-0.185412	0.268713	0.314395	-0.201535	0.252591	0.341266	-0.380018	0.101655	-0.445571	0.195709	-0.351517	0.130156	0.178608	-0.368618
_____OTU258	0.0910278	-0.211431	-0.159208	-0.189671	0.0627403	0.406542	-0.0951871	-0.0539012	-0.0779847	0.121564	0.393364	-0.293016	-0.317099	-0.11755	0.154249	-0.275813	-0.0762644	0.195535	-0.100348	0.171452	0.371001	-0.20841	-0.231116	-0.0429795	0.213276	-0.192191	-0.00405467	0.2522	-0.0267608	0.229494	0.417631	-0.417631	-0.229494	0.0267608	-0.2522	0.00405467	0.192191	-0.213276	0.0429795	0.231116	0.20841	-0.371001	-0.171452	0.100348	-0.195535	0.0762644	0.275813	-0.154249	0.11755
_____OTU303	0.262098	-0.156914	-0.146568	-0.0948382	-0.100011	0.236233	0.0831554	0.0913346	0.132231	0.128141	0.393966	-0.239924	-0.199028	-0.203117	0.0627073	-0.190848	-0.194938	0.0708865	-0.154042	0.111783	0.107693	-0.0308458	0.00771144	0.00385572	0.254477	0.0154229	0.0115672	0.262189	0.0501244	0.300746	0.29689	-0.29689	-0.300746	-0.0501244	-0.262189	-0.0115672	-0.0154229	-0.254477	-0.00385572	-0.00771144	0.0308458	-0.107693	-0.111783	0.154042	-0.0708865	0.194938	0.190848	-0.0627073	0.203117
_____OTU383	0.00817178	-0.236982	0.236982	0.0408589	-0.00817178	-0.0408589	-0.18089	0.193811	0.0387621	0	-0.0258414	0	-0.155049	-0.193811	-0.219652	0.219652	0.18089	0.155049	0.0258414	0	-0.0387621	0.00609088	-0.14009	-0.176636	-0.200999	0.213181	0.176636	0.152272	0.0304544	0.00609088	-0.0304544	0.0304544	-0.00609088	-0.0304544	-0.152272	-0.176636	-0.213181	0.200999	0.176636	0.14009	-0.00609088	0.0387621	0	-0.0258414	-0.155049	-0.18089	-0.219652	0.219652	0.193811
_____OTU385	-0.036476	-0.189675	0.204265	-0.0145904	0.160494	-0.124018	-0.178788	0.132649	-0.0403715	0.098045	-0.126882	0.0115347	-0.161486	-0.0230694	-0.247996	0.149951	0.288368	0.0634409	0.115347	-0.10958	0.0288368	-0.0163125	-0.179438	-0.0489376	-0.261001	0.114188	0.244688	0.0326251	0.0815627	-0.1305	0	0	0.1305	-0.0815627	-0.0326251	-0.244688	-0.114188	0.261001	0.0489376	0.179438	0.0163125	-0.0288368	0.10958	-0.115347	-0.0634409	-0.288368	-0.149951	0.247996	0.0230694
_____OTU389	0.394751	-0.00744814	-0.0789503	-0.0700125	-0.0878881	-0.150452	0.30619	0.249663	0.256729	0.242597	0.193135	-0.068304	-0.061238	-0.0753699	-0.124831	-0.117765	-0.131897	-0.181359	-0.124831	-0.174293	-0.188425	0.229833	0.236495	0.223171	0.176538	0.1832	0.169876	0.123244	0.176538	0.129905	0.116582	-0.116582	-0.129905	-0.176538	-0.123244	-0.169876	-0.1832	-0.176538	-0.223171	-0.236495	-0.229833	0.188425	0.174293	0.124831	0.181359	0.131897	0.117765	0.124831	0.0753699
_____OTU393	-0.26446	0.175434	0.206855	-0.123066	-0.0445131	0.04975	-0.0703815	-0.0455409	-0.306366	-0.244265	-0.169744	0.302226	0.0414009	0.103502	0.178024	0.0662414	0.128343	0.202864	-0.132483	-0.0579612	0.00414009	0.0878245	-0.158084	-0.0995344	-0.0292748	-0.134664	-0.0761146	-0.00585497	-0.322023	-0.251764	-0.193214	0.193214	0.251764	0.322023	0.00585497	0.0761146	0.134664	0.0292748	0.0995344	0.158084	-0.0878245	-0.00414009	0.0579612	0.132483	-0.202864	-0.128343	-0.0662414	-0.178024	-0.103502
_____OTU397	0.377263	-0.137187	0.00979904	-0.00489952	-0.107789	-0.137187	0.189797	0.305999	0.294379	0.213038	0.189797	-0.100709	-0.112329	-0.19367	-0.216911	0.00387341	-0.0774682	-0.100709	-0.0890884	-0.112329	-0.19367	0.186246	0.175291	0.0986009	0.0766896	0.284847	0.208157	0.186246	0.197202	0.175291	0.0986009	-0.0986009	-0.175291	-0.197202	-0.186246	-0.208157	-0.284847	-0.0766896	-0.0986009	-0.175291	-0.186246	0.19367	0.112329	0.0890884	0.100709	0.0774682	-0.00387341	0.216911	0.19367
_____OTU445	0.266492	-0.14284	-0.06609	-0.104465	0.0618261	-0.0149235	0.0977556	0.158432	0.128094	0.259558	0.198882	-0.165173	-0.195511	-0.0640468	-0.124723	-0.134835	-0.00337088	-0.0640468	-0.0337088	-0.0943848	0.0370797	0.0429044	0.0143015	0.138247	0.0810416	0.0715073	0.195453	0.138247	0.16685	0.109644	0.23359	-0.23359	-0.109644	-0.16685	-0.138247	-0.195453	-0.0715073	-0.0810416	-0.138247	-0.0143015	-0.0429044	-0.0370797	0.0943848	0.0337088	0.0640468	0.00337088	0.134835	0.124723	0.0640468
_____OTU450	-0.0820337	-0.15534	0.2845	-0.176285	-0.15534	0.2845	-0.187661	0.160064	-0.204219	-0.187661	0.160064	0.102109	-0.262173	-0.245615	0.102109	0.0855512	0.102109	0.449834	-0.262173	0.0855512	0.102109	0.0351254	-0.308323	-0.292712	0.0351254	0.0195141	0.0351254	0.362963	-0.308323	0.0195141	0.0351254	-0.0351254	-0.0195141	0.308323	-0.362963	-0.0351254	-0.0195141	-0.0351254	0.292712	0.308323	-0.0351254	-0.102109	-0.0855512	0.262173	-0.449834	-0.102109	-0.0855512	-0.102109	0.245615
_____OTU48	-0.208452	0.150554	0.231285	-0.150962	-0.0488256	0.0264005	-0.0457721	0.018051	-0.284141	-0.203396	-0.143924	0.30187	-0.000322339	0.0804235	0.139895	0.0635007	0.144247	0.203718	-0.157946	-0.0984744	-0.0177286	0.129235	-0.155675	-0.0795468	-0.0234766	-0.0955018	-0.0193739	0.0366964	-0.304284	-0.248213	-0.172085	0.172085	0.248213	0.304284	-0.0366964	0.0193739	0.0955018	0.0234766	0.0795468	0.155675	-0.129235	0.0177286	0.0984744	0.157946	-0.203718	-0.144247	-0.0635007	-0.139895	-0.0804235
_____OTU484	-0.0796566	-0.223039	-0.223039	0.0159313	0.493871	0.0159313	-0.239302	-0.239302	-0.0503793	0.327465	-0.0503793	-0.352655	-0.163733	0.214112	-0.163733	-0.163733	0.214112	-0.163733	0.403034	0.0251896	0.403034	-0.391859	-0.213741	0.142494	-0.213741	-0.213741	0.142494	-0.213741	0.320612	-0.0356235	0.320612	-0.320612	0.0356235	-0.320612	0.213741	-0.142494	0.213741	0.213741	-0.142494	0.213741	0.391859	-0.403034	-0.0251896	-0.403034	0.163733	-0.214112	0.163733	0.163733	-0.214112
_____OTU522	-0.116112	-0.116112	-0.116112	0.0316668	0.0738892	0.242779	-0.183588	-0.183588	-0.0667595	-0.0333797	0.100139	-0.183588	-0.0667595	-0.0333797	0.100139	-0.0667595	-0.0333797	0.100139	0.0834493	0.216968	0.250348	-0.259633	-0.149486	-0.118015	0.00786768	-0.149486	-0.118015	0.00786768	-0.00786768	0.118015	0.149486	-0.149486	-0.118015	0.00786768	-0.00786768	0.118015	0.149486	-0.00786768	0.118015	0.149486	0.259633	-0.250348	-0.216968	-0.0834493	-0.100139	0.0333797	0.0667595	-0.100139	0.0333797
_____OTU537	-0.265372	-0.318447	-0.0530745	-0.0530745	0.318447	0.371521	-0.46155	-0.251754	-0.251754	0.0419591	0.0839181	-0.293713	-0.293713	0	0.0419591	-0.0839181	0.209795	0.251754	0.209795	0.251754	0.545468	-0.474713	-0.474713	-0.197797	-0.158238	-0.276916	0	0.0395594	0	0.0395594	0.316475	-0.316475	-0.0395594	0	-0.0395594	0	0.276916	0.158238	0.197797	0.474713	0.474713	-0.545468	-0.251754	-0.209795	-0.251754	-0.209795	0.0839181	-0.0419591	0
_____OTU54	-0.42	-0.467721	-0.00703569	0.136125	0.497699	0.260932	-0.701805	-0.337602	-0.224423	0.0614261	-0.125754	-0.375328	-0.262149	0.0236998	-0.16348	0.102054	0.387903	0.200723	0.501082	0.313902	0.599751	-0.666912	-0.560206	-0.290705	-0.467181	-0.216832	0.052669	-0.123806	0.159375	-0.0171003	0.252401	-0.252401	0.0171003	-0.159375	0.123806	-0.052669	0.216832	0.467181	0.290705	0.560206	0.666912	-0.599751	-0.313902	-0.501082	-0.200723	-0.387903	-0.102054	0.16348	-0.0236998
_____OTU548	-0.147409	-0.0631754	0.315877	-0.231643	0.105292	0.0210585	-0.166482	0.133185	-0.299667	-0.0332964	-0.0998891	0.199778	-0.233075	0.0332964	-0.0332964	0.0665927	0.332964	0.266371	-0.0998891	-0.166482	0.0998891	0.0784803	-0.329617	-0.0784803	-0.141264	-0.0470882	0.204049	0.141264	-0.204049	-0.266833	-0.0156961	0.0156961	0.266833	0.204049	-0.141264	-0.204049	0.0470882	0.141264	0.0784803	0.329617	-0.0784803	-0.0998891	0.166482	0.0998891	-0.266371	-0.332964	-0.0665927	0.0332964	-0.0332964
_____OTU571	-0.22123	-0.122905	0.294973	-0.196649	0.467041	-0.22123	-0.272063	0.0582992	-0.330362	0.194331	-0.349795	0.136031	-0.25263	0.272063	-0.272063	0.0777322	0.602425	0.0582992	0.213764	-0.330362	0.194331	-0.0366433	-0.403076	0.0916083	-0.421398	-0.0916083	0.403076	-0.10993	0.0366433	-0.476363	0.0183217	-0.0183217	0.476363	-0.0366433	0.10993	-0.403076	0.0916083	0.421398	-0.0916083	0.403076	0.0366433	-0.194331	0.330362	-0.213764	-0.0582992	-0.602425	-0.0777322	0.272063	-0.272063
_____OTU579	-0.132729	-0.155483	-0.155483	0.572631	-0.0644684	-0.0644684	-0.227851	-0.227851	0.347773	-0.155898	-0.155898	-0.24584	0.329785	-0.173887	-0.173887	0.329785	-0.173887	-0.173887	0.401738	0.401738	-0.101934	-0.33071	0.211994	-0.262872	-0.262872	0.211994	-0.262872	-0.262872	0.279832	0.279832	-0.195034	0.195034	-0.279832	-0.279832	0.262872	0.262872	-0.211994	0.262872	0.262872	-0.211994	0.33071	0.101934	-0.401738	-0.401738	0.173887	0.173887	-0.329785	0.173887	0.173887
_____OTU597	-0.207614	0.166091	0.103807	-0.207614	0.0415227	0.103807	-0.0328266	-0.0820665	-0.328266	-0.131306	-0.0820665	0.213373	-0.0328266	0.164133	0.213373	-0.0820665	0.114893	0.164133	-0.131306	-0.0820665	0.114893	0.0464238	-0.185695	0	0.0464238	-0.232119	-0.0464238	0	-0.278543	-0.232119	-0.0464238	0.0464238	0.232119	0.278543	0	0.0464238	0.232119	-0.0464238	0	0.185695	-0.0464238	-0.114893	0.0820665	0.131306	-0.164133	-0.114893	0.0820665	-0.213373	-0.164133
_____OTU63	-0.0871601	-0.496621	0.000478902	0.194434	0.312244	0.0766243	-0.461519	-0.0685275	0.0848075	0.177944	-0.00832931	-0.392235	-0.2389	-0.145763	-0.332037	0.154092	0.247229	0.0609554	0.400564	0.21429	0.307427	-0.434768	-0.290202	-0.202392	-0.378012	0.0803142	0.168124	-0.007496	0.31269	0.13707	0.22488	-0.22488	-0.13707	-0.31269	0.007496	-0.168124	-0.0803142	0.378012	0.202392	0.290202	0.434768	-0.307427	-0.21429	-0.400564	-0.0609554	-0.247229	-0.154092	0.332037	0.145763
_____OTU798	-0.105183	-0.132622	-0.105183	0.416159	-0.105183	0.0320122	-0.188001	-0.166309	0.245848	-0.166309	-0.0578466	-0.188001	0.224156	-0.188001	-0.0795391	0.245848	-0.166309	-0.0578466	0.245848	0.35431	-0.0578466	-0.255648	0.132937	-0.255648	-0.153389	0.153389	-0.235196	-0.132937	0.153389	0.255648	-0.132937	0.132937	-0.255648	-0.153389	0.132937	0.235196	-0.153389	0.153389	0.255648	-0.132937	0.255648	0.0578466	-0.35431	-0.245848	0.0578466	0.166309	-0.245848	0.0795391	0.188001
_____OTU839	-0.163299	-0.163299	-0.163299	0.0816497	0.326599	0.0816497	-0.258199	-0.258199	-0.0645497	0.129099	-0.0645497	-0.258199	-0.0645497	0.129099	-0.0645497	-0.0645497	0.129099	-0.0645497	0.322749	0.129099	0.322749	-0.365148	-0.182574	0	-0.182574	-0.182574	0	-0.182574	0.182574	0	0.182574	-0.182574	0	-0.182574	0.182574	0	0.182574	0.182574	0	0.182574	0.365148	-0.322749	-0.129099	-0.322749	0.0645497	-0.129099	0.0645497	0.0645497	-0.129099
_____OTU864	0.0366372	-0.0732743	-0.0732743	0.366372	-0.0732743	-0.183186	-0.0289642	-0.0289642	0.318606	-0.0289642	-0.115857	-0.115857	0.231714	-0.115857	-0.20275	0.231714	-0.115857	-0.20275	0.231714	0.144821	-0.20275	-0.0819232	0.24577	-0.0819232	-0.163846	0.24577	-0.0819232	-0.163846	0.24577	0.163846	-0.163846	0.163846	-0.163846	-0.24577	0.163846	0.0819232	-0.24577	0.163846	0.0819232	-0.24577	0.0819232	0.20275	-0.144821	-0.231714	0.20275	0.115857	-0.231714	0.20275	0.115857
_____OTU871	0.0171122	0.0171122	0.222458	0.222458	-0.188234	-0.290907	0.0270567	0.189397	0.189397	-0.135283	-0.216454	0.189397	0.189397	-0.135283	-0.216454	0.351737	0.0270567	-0.0541134	0.0270567	-0.0541134	-0.378794	0.19132	0.19132	-0.114792	-0.19132	0.344375	0.0382639	-0.0382639	0.0382639	-0.0382639	-0.344375	0.344375	0.0382639	-0.0382639	0.0382639	-0.0382639	-0.344375	0.19132	0.114792	-0.19132	-0.19132	0.378794	0.0541134	-0.0270567	0.0541134	-0.0270567	-0.351737	0.216454	0.135283
_____OTU88	-0.0266057	-0.112691	0.383763	-0.0650517	-0.106005	-0.0734095	-0.110124	0.282358	-0.0724616	-0.104838	-0.079069	0.214301	-0.140518	-0.172895	-0.147126	0.251964	0.219587	0.245356	-0.135232	-0.109463	-0.14184	0.182214	-0.152313	-0.182837	-0.158542	0.217723	0.187198	0.211493	-0.147329	-0.123034	-0.153558	0.153558	0.123034	0.147329	-0.211493	-0.187198	-0.217723	0.158542	0.182837	0.152313	-0.182214	0.14184	0.109463	0.135232	-0.245356	-0.219587	-0.251964	0.147126	0.172895
____g:Eurotium	-0.181686	-0.181686	-0.0218023	0.210756	-0.090843	0.265262	-0.287271	-0.160872	0.0229817	-0.215453	0.0660723	-0.160872	0.0229817	-0.215453	0.0660723	0.149381	-0.089054	0.192472	0.0947994	0.376325	0.13789	-0.287092	-0.113753	-0.338552	-0.0731272	0.00541683	-0.219382	0.0460431	-0.0460431	0.219382	-0.00541683	0.00541683	-0.219382	0.0460431	-0.0460431	0.219382	-0.00541683	0.0731272	0.338552	0.113753	0.287092	-0.13789	-0.376325	-0.0947994	-0.192472	0.089054	-0.149381	-0.0660723	0.215453
_____OTU249	-0.181686	-0.181686	-0.0218023	0.210756	-0.090843	0.265262	-0.287271	-0.160872	0.0229817	-0.215453	0.0660723	-0.160872	0.0229817	-0.215453	0.0660723	0.149381	-0.089054	0.192472	0.0947994	0.376325	0.13789	-0.287092	-0.113753	-0.338552	-0.0731272	0.00541683	-0.219382	0.0460431	-0.0460431	0.219382	-0.00541683	0.00541683	-0.219382	0.0460431	-0.0460431	0.219382	-0.00541683	0.0731272	0.338552	0.113753	0.287092	-0.13789	-0.376325	-0.0947994	-0.192472	0.089054	-0.149381	-0.0660723	0.215453
____g:Hamigera	0.544306	0.351555	-0.199518	-0.205755	-0.249295	-0.241293	0.70824	0.272579	0.267648	0.233227	0.239553	0.120195	0.115265	0.0808434	0.0871695	-0.320397	-0.354818	-0.348492	-0.359748	-0.353422	-0.387844	0.519023	0.514375	0.481922	0.487886	0.103629	0.0711766	0.0771408	0.0665279	0.0724922	0.0400396	-0.0400396	-0.0724922	-0.0665279	-0.0771408	-0.0711766	-0.103629	-0.487886	-0.481922	-0.514375	-0.519023	0.387844	0.353422	0.359748	0.348492	0.354818	0.320397	-0.0871695	-0.0808434
_____OTU35	0.544306	0.351555	-0.199518	-0.205755	-0.249295	-0.241293	0.70824	0.272579	0.267648	0.233227	0.239553	0.120195	0.115265	0.0808434	0.0871695	-0.320397	-0.354818	-0.348492	-0.359748	-0.353422	-0.387844	0.519023	0.514375	0.481922	0.487886	0.103629	0.0711766	0.0771408	0.0665279	0.0724922	0.0400396	-0.0400396	-0.0724922	-0.0665279	-0.0771408	-0.0711766	-0.103629	-0.487886	-0.481922	-0.514375	-0.519023	0.387844	0.353422	0.359748	0.348492	0.354818	0.320397	-0.0871695	-0.0808434
____g:Neosartorya	-0.1001	-0.1001	-0.0600601	0.02002	0.340341	-0.1001	-0.158272	-0.126618	-0.0633089	0.189927	-0.158272	-0.126618	-0.0633089	0.189927	-0.158272	-0.0316544	0.221581	-0.126618	0.28489	-0.0633089	0.189927	-0.193987	-0.134298	0.104454	-0.223831	-0.104454	0.134298	-0.193987	0.193987	-0.134298	0.104454	-0.104454	0.134298	-0.193987	0.193987	-0.134298	0.104454	0.223831	-0.104454	0.134298	0.193987	-0.189927	0.0633089	-0.28489	0.126618	-0.221581	0.0316544	0.158272	-0.189927
_____OTU890	-0.1001	-0.1001	-0.0600601	0.02002	0.340341	-0.1001	-0.158272	-0.126618	-0.0633089	0.189927	-0.158272	-0.126618	-0.0633089	0.189927	-0.158272	-0.0316544	0.221581	-0.126618	0.28489	-0.0633089	0.189927	-0.193987	-0.134298	0.104454	-0.223831	-0.104454	0.134298	-0.193987	0.193987	-0.134298	0.104454	-0.104454	0.134298	-0.193987	0.193987	-0.134298	0.104454	0.223831	-0.104454	0.134298	0.193987	-0.189927	0.0633089	-0.28489	0.126618	-0.221581	0.0316544	0.158272	-0.189927
____g:Penicillium	-0.169384	0.56278	0.115673	0.255288	-0.384225	-0.380133	0.311008	-0.0424618	0.0679134	-0.437666	-0.434431	0.536365	0.64674	0.141161	0.144395	0.29327	-0.212309	-0.209074	-0.101934	-0.0986988	-0.604278	0.379438	0.483501	0.00683642	0.00988625	0.150247	-0.326418	-0.323368	-0.222355	-0.219305	-0.69597	0.69597	0.219305	0.222355	0.323368	0.326418	-0.150247	-0.00988625	-0.00683642	-0.483501	-0.379438	0.604278	0.0986988	0.101934	0.209074	0.212309	-0.29327	-0.144395	-0.141161
_____OTU1027	-0.126211	0.588984	-0.0841406	-0.126211	-0.126211	-0.126211	0.365855	-0.166298	-0.199557	-0.199557	-0.199557	0.399114	0.365855	0.365855	0.365855	-0.166298	-0.166298	-0.166298	-0.199557	-0.199557	-0.199557	0.282216	0.250859	0.250859	0.250859	-0.250859	-0.250859	-0.250859	-0.282216	-0.282216	-0.282216	0.282216	0.282216	0.282216	0.250859	0.250859	0.250859	-0.250859	-0.250859	-0.250859	-0.282216	0.199557	0.199557	0.199557	0.166298	0.166298	0.166298	-0.365855	-0.365855
_____OTU105	-0.156774	-0.134707	0.22022	0.627558	-0.197232	-0.359064	-0.230436	0.050158	0.372187	-0.279867	-0.407806	0.0676042	0.389633	-0.262421	-0.39036	0.670227	0.0181732	-0.109766	0.340202	0.212263	-0.439791	-0.0531149	0.250497	-0.364265	-0.484888	0.515043	-0.099719	-0.220341	0.203893	0.0832705	-0.531492	0.531492	-0.0832705	-0.203893	0.220341	0.099719	-0.515043	0.484888	0.364265	-0.250497	0.0531149	0.439791	-0.212263	-0.340202	0.109766	-0.0181732	-0.670227	0.39036	0.262421
_____OTU1052	-0.294492	0.210352	0.336563	0.0841406	-0.0420703	-0.294492	-0.066519	0.0332595	-0.166298	-0.266076	-0.465633	0.432374	0.232817	0.133038	-0.066519	0.332595	0.232817	0.0332595	0.0332595	-0.166298	-0.266076	0.188144	-7.42692e-17	-0.0940721	-0.282216	0.0940721	0	-0.188144	-0.188144	-0.376288	-0.47036	0.47036	0.376288	0.188144	0.188144	-7.42692e-17	-0.0940721	0.282216	0.0940721	0	-0.188144	0.266076	0.166298	-0.0332595	-0.0332595	-0.232817	-0.332595	0.066519	-0.133038
_____OTU1056	0.05547	0.05547	-0.27735	0.05547	-0.11094	0.22188	0.0877058	-0.175412	0.0877058	-0.0438529	0.219265	-0.175412	0.0877058	-0.0438529	0.219265	-0.175412	-0.30697	-0.0438529	-0.0438529	0.219265	0.0877058	-0.124035	0.124035	0	0.248069	-0.124035	-0.248069	0	0	0.248069	0.124035	-0.124035	-0.248069	0	0	0.248069	0.124035	-0.248069	0	-0.124035	0.124035	-0.0877058	-0.219265	0.0438529	0.0438529	0.30697	0.175412	-0.219265	0.0438529
_____OTU1071	-0.113796	0.189661	0.493118	-0.189661	-0.189661	-0.189661	0.059976	0.29988	-0.239904	-0.239904	-0.239904	0.539784	0	0	0	0.239904	0.239904	0.239904	-0.29988	-0.29988	-0.29988	0.424094	-0.0848189	-0.0848189	-0.0848189	0.141365	0.141365	0.141365	-0.367549	-0.367549	-0.367549	0.367549	0.367549	0.367549	-0.141365	-0.141365	-0.141365	0.0848189	0.0848189	0.0848189	-0.424094	0.29988	0.29988	0.29988	-0.239904	-0.239904	-0.239904	0	0
_____OTU1105	0.281193	0.082704	0.082704	-0.115786	-0.115786	-0.21503	0.287686	0.287686	0.130766	0.130766	0.0523066	0.130766	-0.0261533	-0.0261533	-0.104613	-0.0261533	-0.0261533	-0.104613	-0.183073	-0.261533	-0.261533	0.332877	0.184932	0.184932	0.110959	0.184932	0.184932	0.110959	0.0369863	-0.0369863	-0.0369863	0.0369863	0.0369863	-0.0369863	-0.110959	-0.184932	-0.184932	-0.110959	-0.184932	-0.184932	-0.332877	0.261533	0.261533	0.183073	0.104613	0.0261533	0.0261533	0.104613	0.0261533
_____OTU113	0.171233	-0.36161	-0.0170169	0.0499873	0.0148898	0.142517	-0.150506	0.121918	0.17489	0.147143	0.248041	-0.299331	-0.246359	-0.274106	-0.173208	0.0260653	-0.00168163	0.0992164	0.0512899	0.152188	0.124441	-0.154582	-0.10464	-0.1308	-0.0356729	0.152204	0.126044	0.221172	0.175986	0.271114	0.244954	-0.244954	-0.271114	-0.175986	-0.221172	-0.126044	-0.152204	0.0356729	0.1308	0.10464	0.154582	-0.124441	-0.152188	-0.0512899	-0.0992164	0.00168163	-0.0260653	0.173208	0.274106
_____OTU1130	0.26968	0	-0.13484	0.13484	-0.13484	-0.13484	0.213201	0.1066	0.319801	0.1066	0.1066	-0.1066	0.1066	-0.1066	-0.1066	0	-0.213201	-0.213201	0	0	-0.213201	0.100504	0.301511	0.100504	0.100504	0.201008	0	0	0.201008	0.201008	0	0	-0.201008	-0.201008	0	0	-0.201008	-0.100504	-0.100504	-0.301511	-0.100504	0.213201	0	0	0.213201	0.213201	0	0.1066	0.1066
_____OTU1206	0.05547	-0.27735	0.22188	0.38829	-0.11094	-0.27735	-0.175412	0.219265	0.350823	-0.0438529	-0.175412	-0.0438529	0.0877058	-0.30697	-0.438529	0.482382	0.0877058	-0.0438529	0.219265	0.0877058	-0.30697	0	0.124035	-0.248069	-0.372104	0.496139	0.124035	0	0.248069	0.124035	-0.248069	0.248069	-0.124035	-0.248069	0	-0.124035	-0.496139	0.372104	0.248069	-0.124035	0	0.30697	-0.0877058	-0.219265	0.0438529	-0.0877058	-0.482382	0.438529	0.30697
_____OTU1227	-0.104144	0.0208288	0.395747	-0.104144	-0.104144	-0.104144	-0.0658665	0.230533	-0.164666	-0.164666	-0.164666	0.329332	-0.0658665	-0.0658665	-0.0658665	0.230533	0.230533	0.230533	-0.164666	-0.164666	-0.164666	0.232873	-0.139724	-0.139724	-0.139724	0.139724	0.139724	0.139724	-0.232873	-0.232873	-0.232873	0.232873	0.232873	0.232873	-0.139724	-0.139724	-0.139724	0.139724	0.139724	0.139724	-0.232873	0.164666	0.164666	0.164666	-0.230533	-0.230533	-0.230533	0.0658665	0.0658665
_____OTU130	-0.0860095	0.146816	0.112412	0.218024	-0.230025	-0.161218	0.0480719	0.0208733	0.104367	-0.249848	-0.19545	0.204938	0.288432	-0.0657827	-0.0113855	0.261233	-0.0929813	-0.0385841	-0.00948788	0.0449093	-0.309305	0.12911	0.207828	-0.126128	-0.074842	0.182185	-0.151771	-0.100485	-0.073053	-0.0217668	-0.355723	0.355723	0.0217668	0.073053	0.100485	0.151771	-0.182185	0.074842	0.126128	-0.207828	-0.12911	0.309305	-0.0449093	0.00948788	0.0385841	0.0929813	-0.261233	0.0113855	0.0657827
_____OTU1364	-0.0937408	0.468704	-0.0937408	-0.0937408	-0.0937408	-0.0937408	0.296435	-0.148217	-0.148217	-0.148217	-0.148217	0.296435	0.296435	0.296435	0.296435	-0.148217	-0.148217	-0.148217	-0.148217	-0.148217	-0.148217	0.209611	0.209611	0.209611	0.209611	-0.209611	-0.209611	-0.209611	-0.209611	-0.209611	-0.209611	0.209611	0.209611	0.209611	0.209611	0.209611	0.209611	-0.209611	-0.209611	-0.209611	-0.209611	0.148217	0.148217	0.148217	0.148217	0.148217	0.148217	-0.296435	-0.296435
_____OTU144	-0.0271304	-0.241318	0.0242746	0.169922	-0.117089	0.191341	-0.212227	-0.00225773	0.112887	-0.114016	0.12982	-0.171588	-0.0564433	-0.283346	-0.0395103	0.153526	-0.0733763	0.170459	0.0417681	0.285603	0.0587011	-0.181996	-0.0734371	-0.287363	-0.0574725	0.124524	-0.0894017	0.140488	0.0191575	0.249048	0.0351221	-0.0351221	-0.249048	-0.0191575	-0.140488	0.0894017	-0.124524	0.0574725	0.287363	0.0734371	0.181996	-0.0587011	-0.285603	-0.0417681	-0.170459	0.0733763	-0.153526	0.0395103	0.283346
_____OTU145	-0.0243161	0.0900355	0.551385	0.22016	-0.39103	-0.446234	0.0519557	0.416685	0.154828	-0.32836	-0.372003	0.507088	0.245231	-0.237957	-0.2816	0.60996	0.126772	0.0831291	-0.135085	-0.178728	-0.661915	0.459962	0.213082	-0.242472	-0.283619	0.556951	0.101397	0.0602507	-0.145483	-0.18663	-0.642184	0.642184	0.18663	0.145483	-0.0602507	-0.101397	-0.556951	0.283619	0.242472	-0.213082	-0.459962	0.661915	0.178728	0.135085	-0.0831291	-0.126772	-0.60996	0.2816	0.237957
_____OTU156	-0.0284875	0.0423839	0.659382	0.17162	-0.391182	-0.453716	0.010986	0.498766	0.113156	-0.331778	-0.381215	0.554794	0.169185	-0.275749	-0.325186	0.656964	0.21203	0.162593	-0.173579	-0.223016	-0.66795	0.501832	0.138276	-0.281212	-0.327822	0.598159	0.178671	0.132061	-0.184885	-0.231495	-0.650983	0.650983	0.231495	0.184885	-0.132061	-0.178671	-0.598159	0.327822	0.281212	-0.138276	-0.501832	0.66795	0.223016	0.173579	-0.162593	-0.21203	-0.656964	0.325186	0.275749
_____OTU159	-0.325938	-0.36049	0.0955932	-0.0737104	0.268352	0.396193	-0.542669	-0.182104	-0.31595	-0.0455259	0.0555416	-0.209419	-0.343266	-0.0728415	0.0282261	0.0172999	0.287724	0.388792	0.153878	0.254945	0.525369	-0.440382	-0.566574	-0.311616	-0.216328	-0.22663	0.0283287	0.123616	-0.0978628	-0.00257534	0.252383	-0.252383	0.00257534	0.0978628	-0.123616	-0.0283287	0.22663	0.216328	0.311616	0.566574	0.440382	-0.525369	-0.254945	-0.153878	-0.388792	-0.287724	-0.0172999	-0.0282261	0.0728415
_____OTU171	0.0934011	-0.260711	-0.194112	-0.0820305	0.0219289	0.421523	-0.13227	-0.0796188	0.00898922	0.0911764	0.407083	-0.359569	-0.270961	-0.188774	0.127133	-0.21831	-0.136122	0.179784	-0.0475145	0.268392	0.35058	-0.269388	-0.185847	-0.10836	0.189479	-0.136207	-0.0587205	0.239119	0.02482	0.32266	0.400147	-0.400147	-0.32266	-0.02482	-0.239119	0.0587205	0.136207	-0.189479	0.10836	0.185847	0.269388	-0.35058	-0.268392	0.0475145	-0.179784	0.136122	0.21831	-0.127133	0.188774
_____OTU188	0.145047	-0.22013	0.0904412	0.353233	-0.0938541	-0.274736	-0.0593585	0.18617	0.393925	0.0404717	-0.102528	-0.102528	0.105226	-0.248227	-0.391227	0.350755	-0.00269811	-0.145698	0.205057	0.0620566	-0.291396	0.0114471	0.20732	-0.125918	-0.26074	0.438807	0.105568	-0.0292538	0.301441	0.166619	-0.166619	0.166619	-0.166619	-0.301441	0.0292538	-0.105568	-0.438807	0.26074	0.125918	-0.20732	-0.0114471	0.291396	-0.0620566	-0.205057	0.145698	0.00269811	-0.350755	0.391227	0.248227
_____OTU2	-0.0313926	0.163212	0.515382	0.199889	-0.415931	-0.43116	0.104213	0.382627	0.133208	-0.35364	-0.36568	0.536476	0.287056	-0.199792	-0.211831	0.565471	0.0786231	0.0665839	-0.170797	-0.182836	-0.669684	0.482396	0.247241	-0.211764	-0.223115	0.509733	0.0507279	0.0393772	-0.184427	-0.195778	-0.654783	0.654783	0.195778	0.184427	-0.0393772	-0.0507279	-0.509733	0.223115	0.211764	-0.247241	-0.482396	0.669684	0.182836	0.170797	-0.0665839	-0.0786231	-0.565471	0.211831	0.199792
_____OTU220	-0.34694	0.49315	0.396503	0.0842568	-0.34694	-0.28003	0.115589	0.0391829	-0.207669	-0.54856	-0.495663	0.703332	0.45648	0.115589	0.168486	0.380074	0.0391829	0.0920797	-0.207669	-0.154772	-0.495663	0.404514	0.17178	-0.149615	-0.0997433	0.0997433	-0.221652	-0.17178	-0.454386	-0.404514	-0.725909	0.725909	0.404514	0.454386	0.17178	0.221652	-0.0997433	0.0997433	0.149615	-0.17178	-0.404514	0.495663	0.154772	0.207669	-0.0920797	-0.0391829	-0.380074	-0.168486	-0.115589
_____OTU226	-0.130533	-0.0202234	-0.0422852	0.421014	-0.0864089	-0.141563	-0.119183	-0.136624	0.229645	-0.171507	-0.215111	-0.0494174	0.316852	-0.0843002	-0.127904	0.299411	-0.101742	-0.145345	0.264528	0.220925	-0.180228	-0.143884	0.201438	-0.176772	-0.217882	0.184994	-0.193216	-0.234326	0.152106	0.110997	-0.267214	0.267214	-0.110997	-0.152106	0.234326	0.193216	-0.184994	0.217882	0.176772	-0.201438	0.143884	0.180228	-0.220925	-0.264528	0.145345	0.101742	-0.299411	0.127904	0.0843002
_____OTU230	0.321877	-0.160065	-0.0972032	-0.0552953	0.0250284	-0.0343413	0.127923	0.17762	0.210751	0.274252	0.227317	-0.203389	-0.170257	-0.106756	-0.153692	-0.120561	-0.0570592	-0.103995	-0.0239281	-0.0708639	-0.00736248	0.0481561	0.0793924	0.139262	0.0950106	0.126247	0.186117	0.141865	0.217353	0.173102	0.232971	-0.232971	-0.173102	-0.217353	-0.141865	-0.186117	-0.126247	-0.0950106	-0.139262	-0.0793924	-0.0481561	0.00736248	0.0708639	0.0239281	0.103995	0.0570592	0.120561	0.153692	0.106756
_____OTU240	-0.1375	-0.1	0.5375	0.05	-0.175	-0.175	-0.18776	0.316228	-0.0691748	-0.247053	-0.247053	0.345874	-0.0395285	-0.217407	-0.217407	0.46446	0.286581	0.286581	-0.0988212	-0.0988212	-0.276699	0.223607	-0.139754	-0.307459	-0.307459	0.33541	0.167705	0.167705	-0.195656	-0.195656	-0.363361	0.363361	0.195656	0.195656	-0.167705	-0.167705	-0.33541	0.307459	0.307459	0.139754	-0.223607	0.276699	0.0988212	0.0988212	-0.286581	-0.286581	-0.46446	0.217407	0.217407
_____OTU242	0.0264576	-0.0202323	0.362625	-0.0389082	-0.178978	-0.150964	0.00492154	0.307596	-0.00984308	-0.120578	-0.0984308	0.270685	-0.0467547	-0.157489	-0.135342	0.25592	0.145185	0.167332	-0.172254	-0.150107	-0.260842	0.274924	-0.0243604	-0.128762	-0.107882	0.261004	0.156603	0.177483	-0.142682	-0.121802	-0.226204	0.226204	0.121802	0.142682	-0.177483	-0.156603	-0.261004	0.107882	0.128762	0.0243604	-0.274924	0.260842	0.150107	0.172254	-0.167332	-0.145185	-0.25592	0.135342	0.157489
_____OTU309	-0.107257	-0.134937	0.107257	0.557047	-0.217975	-0.204135	-0.191471	0	0.35559	-0.257119	-0.246177	-0.0218824	0.333707	-0.279001	-0.26806	0.525179	-0.0875298	-0.0765885	0.26806	0.279001	-0.333707	-0.100576	0.234677	-0.34299	-0.332674	0.415198	-0.162469	-0.152153	0.172784	0.1831	-0.394567	0.394567	-0.1831	-0.172784	0.152153	0.162469	-0.415198	0.332674	0.34299	-0.234677	0.100576	0.333707	-0.279001	-0.26806	0.0765885	0.0875298	-0.525179	0.26806	0.279001
_____OTU361	-0.250578	0.61555	0.272367	-0.1035	-0.250578	-0.283262	0.288536	0.017226	-0.279923	-0.396199	-0.422038	0.70196	0.404812	0.288536	0.262697	0.133502	0.017226	-0.00861301	-0.279923	-0.305762	-0.422038	0.475045	0.19489	0.0852645	0.0609032	-0.0609032	-0.170529	-0.19489	-0.450684	-0.475045	-0.584671	0.584671	0.475045	0.450684	0.19489	0.170529	0.0609032	-0.0609032	-0.0852645	-0.19489	-0.475045	0.422038	0.305762	0.279923	0.00861301	-0.017226	-0.133502	-0.262697	-0.288536
_____OTU365	0.108612	0.062064	0.062064	0.131886	-0.19395	-0.170676	0.134931	0.134931	0.19013	-0.0674656	-0.0490659	0.0981318	0.153331	-0.104265	-0.0858653	0.153331	-0.104265	-0.0858653	-0.0490659	-0.0306662	-0.288262	0.173474	0.225516	-0.0173474	0	0.225516	-0.0173474	0	0.0346948	0.0520423	-0.190822	0.190822	-0.0520423	-0.0346948	0	0.0173474	-0.225516	0	0.0173474	-0.225516	-0.173474	0.288262	0.0306662	0.0490659	0.0858653	0.104265	-0.153331	0.0858653	0.104265
_____OTU396	-0.154849	0.225235	0.394161	0.225235	-0.387122	-0.302659	0.0556449	0.189193	0.0556449	-0.428466	-0.361692	0.489675	0.356128	-0.127983	-0.0612094	0.489675	0.00556449	0.0723384	-0.127983	-0.0612094	-0.54532	0.346253	0.220343	-0.236081	-0.173126	0.346253	-0.110171	-0.0472163	-0.236081	-0.173126	-0.629551	0.629551	0.173126	0.236081	0.0472163	0.110171	-0.346253	0.173126	0.236081	-0.220343	-0.346253	0.54532	0.0612094	0.127983	-0.0723384	-0.00556449	-0.489675	0.0612094	0.127983
_____OTU4	-0.147954	0.473941	-0.14926	0.13744	-0.15855	-0.155617	0.257716	-0.234968	-0.00831205	-0.242312	-0.239994	0.256683	0.483339	0.249339	0.251657	-0.00934456	-0.243345	-0.241027	-0.016689	-0.0143707	-0.248371	0.131725	0.345418	0.124801	0.126986	-0.119088	-0.339706	-0.33752	-0.126013	-0.123827	-0.344445	0.344445	0.123827	0.126013	0.33752	0.339706	0.119088	-0.126986	-0.124801	-0.345418	-0.131725	0.248371	0.0143707	0.016689	0.241027	0.243345	0.00934456	-0.251657	-0.249339
_____OTU40	-0.0216918	0.400345	0.220094	0.133509	-0.378925	-0.353331	0.299351	0.156851	0.0883991	-0.316715	-0.296481	0.4905	0.422048	0.0169336	0.0371678	0.279548	-0.125567	-0.105333	-0.194019	-0.173785	-0.578899	0.44628	0.381743	-0.000202947	0.018874	0.247392	-0.134554	-0.115477	-0.199091	-0.180014	-0.561959	0.561959	0.180014	0.199091	0.115477	0.134554	-0.247392	-0.018874	0.000202947	-0.381743	-0.44628	0.578899	0.173785	0.194019	0.105333	0.125567	-0.279548	-0.0371678	-0.0169336
_____OTU401	-0.196373	-0.18882	-0.143504	-0.0302113	-0.0302113	0.58912	-0.304522	-0.268696	-0.179131	-0.179131	0.310493	-0.262725	-0.17316	-0.17316	0.316464	-0.137334	-0.137334	0.352291	-0.0477682	0.441856	0.441856	-0.394068	-0.309625	-0.309625	0.151998	-0.275847	-0.275847	0.185775	-0.191404	0.270218	0.270218	-0.270218	-0.270218	0.191404	-0.185775	0.275847	0.275847	-0.151998	0.309625	0.309625	0.394068	-0.441856	-0.441856	0.0477682	-0.352291	0.137334	0.137334	-0.316464	0.17316
_____OTU46	0.0523276	0.025447	0.45482	-0.043009	-0.222213	-0.267373	0.0614862	0.400935	0.00736701	-0.134306	-0.170008	0.379684	-0.013884	-0.155557	-0.191259	0.325565	0.183892	0.14819	-0.209676	-0.245378	-0.387051	0.396973	0.0259127	-0.107658	-0.141318	0.345949	0.212378	0.178718	-0.158682	-0.192342	-0.325913	0.325913	0.192342	0.158682	-0.178718	-0.212378	-0.345949	0.141318	0.107658	-0.0259127	-0.396973	0.387051	0.245378	0.209676	-0.14819	-0.183892	-0.325565	0.191259	0.155557
_____OTU489	-0.00641566	0.186054	0.455512	0.109066	-0.314367	-0.429849	0.142017	0.355042	0.0811524	-0.253601	-0.344898	0.507203	0.233313	-0.101441	-0.192737	0.446338	0.111585	0.0202881	-0.162305	-0.253601	-0.588355	0.473413	0.215188	-0.100421	-0.186496	0.41603	0.100421	0.0143459	-0.157804	-0.24388	-0.559488	0.559488	0.24388	0.157804	-0.0143459	-0.100421	-0.41603	0.186496	0.100421	-0.215188	-0.473413	0.588355	0.253601	0.162305	-0.0202881	-0.111585	-0.446338	0.192737	0.101441
_____OTU490	-0.0368305	-0.125224	0.515627	-0.103125	-0.103125	-0.147322	-0.128115	0.378522	-0.110645	-0.110645	-0.145585	0.308641	-0.180526	-0.180526	-0.215466	0.326111	0.326111	0.29117	-0.163055	-0.197996	-0.197996	0.263537	-0.197653	-0.197653	-0.230595	0.280009	0.280009	0.247066	-0.181182	-0.214124	-0.214124	0.214124	0.214124	0.181182	-0.247066	-0.280009	-0.280009	0.230595	0.197653	0.197653	-0.263537	0.197996	0.197996	0.163055	-0.29117	-0.326111	-0.326111	0.215466	0.180526
_____OTU51	-0.151134	0.472119	-0.154351	0.155467	-0.162659	-0.159443	0.253761	-0.241507	0.00342538	-0.248075	-0.245533	0.251218	0.496151	0.24465	0.247192	0.00088283	-0.250618	-0.248075	-0.00568543	-0.00314288	-0.254644	0.124202	0.355126	0.118009	0.120406	-0.111817	-0.348934	-0.346537	-0.118009	-0.115612	-0.352729	0.352729	0.115612	0.118009	0.346537	0.348934	0.111817	-0.120406	-0.118009	-0.355126	-0.124202	0.254644	0.00314288	0.00568543	0.248075	0.250618	-0.00088283	-0.247192	-0.24465
_____OTU547	0.0847283	0.0847283	0.408236	0.0847283	-0.284995	-0.377426	0.133967	0.389723	0.133967	-0.158325	-0.231398	0.389723	0.133967	-0.158325	-0.231398	0.389723	0.0974307	0.0243577	-0.158325	-0.231398	-0.52369	0.430587	0.189458	-0.0861173	-0.155011	0.430587	0.155011	0.0861173	-0.0861173	-0.155011	-0.430587	0.430587	0.155011	0.0861173	-0.0861173	-0.155011	-0.430587	0.155011	0.0861173	-0.189458	-0.430587	0.52369	0.231398	0.158325	-0.0243577	-0.0974307	-0.389723	0.231398	0.158325
_____OTU569	-0.186708	-0.138002	0.0568242	-0.138002	0.105531	0.300357	-0.256706	-0.102682	-0.256706	-0.0641764	0.089847	-0.0641764	-0.2182	-0.0256706	0.128353	-0.0641764	0.128353	0.282376	-0.0256706	0.128353	0.320882	-0.19967	-0.344885	-0.163367	-0.0181518	-0.19967	-0.0181518	0.127063	-0.163367	-0.0181518	0.163367	-0.163367	0.0181518	0.163367	-0.127063	0.0181518	0.19967	0.0181518	0.163367	0.344885	0.19967	-0.320882	-0.128353	0.0256706	-0.282376	-0.128353	0.0641764	-0.128353	0.0256706
_____OTU58	-0.00308004	0.0834853	0.617467	0.115583	-0.378521	-0.434934	0.0635659	0.485715	0.088941	-0.301682	-0.346281	0.554151	0.157377	-0.233246	-0.277845	0.579526	0.188904	0.144305	-0.207871	-0.25247	-0.643092	0.520163	0.146081	-0.222202	-0.26425	0.544087	0.175804	0.133756	-0.198278	-0.240326	-0.608609	0.608609	0.240326	0.198278	-0.133756	-0.175804	-0.544087	0.26425	0.222202	-0.146081	-0.520163	0.643092	0.25247	0.207871	-0.144305	-0.188904	-0.579526	0.277845	0.233246
_____OTU59	-0.127514	-0.349531	-0.0811935	0.460274	-0.143486	0.241451	-0.377137	-0.164998	0.26307	-0.214244	0.0900752	-0.340518	0.0875497	-0.389765	-0.0854452	0.299689	-0.177625	0.126695	0.250443	0.554762	0.0774478	-0.416087	-0.0125005	-0.462517	-0.175602	0.187507	-0.26251	0.0244056	0.141077	0.427992	-0.0220246	0.0220246	-0.427992	-0.141077	-0.0244056	0.26251	-0.187507	0.175602	0.462517	0.0125005	0.416087	-0.0774478	-0.554762	-0.250443	-0.126695	0.177625	-0.299689	0.0854452	0.389765
_____OTU607	-0.176662	-0.122305	-0.0951259	0.366914	0.203841	-0.176662	-0.236354	-0.214868	0.150407	0.0214868	-0.279328	-0.171894	0.193381	0.0644603	-0.236354	0.214868	0.085947	-0.214868	0.451222	0.150407	0.0214868	-0.29374	0.0506448	-0.0709027	-0.354513	0.0709027	-0.0506448	-0.334255	0.29374	0.010129	-0.111418	0.111418	-0.010129	-0.29374	0.334255	0.0506448	-0.0709027	0.354513	0.0709027	-0.0506448	0.29374	-0.0214868	-0.150407	-0.451222	0.214868	-0.085947	-0.214868	0.236354	-0.0644603
_____OTU616	0	0	0.169031	-0.169031	0.169031	-0.169031	0	0.133631	-0.133631	0.133631	-0.133631	0.133631	-0.133631	0.133631	-0.133631	0	0.267261	0	0	-0.267261	0	0.125988	-0.125988	0.125988	-0.125988	0	0.251976	0	0	-0.251976	0	0	0.251976	0	0	-0.251976	0	0.125988	-0.125988	0.125988	-0.125988	0	0.267261	0	0	-0.267261	0	0.133631	-0.133631
_____OTU618	0.300043	-0.129564	0.0750107	-0.109106	-0.109106	-0.0272766	0.134775	0.296506	0.150948	0.150948	0.21564	-0.0431281	-0.188685	-0.188685	-0.123993	-0.0269551	-0.0269551	0.0377371	-0.172512	-0.10782	-0.10782	0.182977	0.0457443	0.0457443	0.106737	0.198225	0.198225	0.259217	0.0609923	0.121985	0.121985	-0.121985	-0.121985	-0.0609923	-0.259217	-0.198225	-0.198225	-0.106737	-0.0457443	-0.0457443	-0.182977	0.10782	0.10782	0.172512	-0.0377371	0.0269551	0.0269551	0.123993	0.188685
_____OTU627	-0.224485	0.617335	-0.084182	0.084182	-0.168364	-0.224485	0.310575	-0.244023	-0.11092	-0.310575	-0.354943	0.421494	0.554598	0.354943	0.310575	0	-0.199655	-0.244023	-0.0665517	-0.11092	-0.310575	0.230067	0.355558	0.167322	0.125491	-0.167322	-0.355558	-0.397389	-0.230067	-0.271898	-0.460134	0.460134	0.271898	0.230067	0.397389	0.355558	0.167322	-0.125491	-0.167322	-0.355558	-0.230067	0.310575	0.11092	0.0665517	0.244023	0.199655	0	-0.310575	-0.354943
_____OTU657	0.13484	0.0449467	0.494413	-0.13484	-0.314627	-0.224733	0.142134	0.497468	0	-0.142134	-0.0710669	0.426401	-0.0710669	-0.213201	-0.142134	0.284268	0.142134	0.213201	-0.355335	-0.284268	-0.426401	0.502519	0.0335013	-0.100504	-0.0335013	0.368514	0.234509	0.301511	-0.234509	-0.167506	-0.301511	0.301511	0.167506	0.234509	-0.301511	-0.234509	-0.368514	0.0335013	0.100504	-0.0335013	-0.502519	0.426401	0.284268	0.355335	-0.213201	-0.142134	-0.284268	0.142134	0.213201
_____OTU679	0.00993318	0.129131	-0.109265	0.129131	0.0695322	-0.228463	0.10994	-0.0785287	0.10994	0.0628229	-0.172763	0.0157057	0.204174	0.157057	-0.0785287	0.0157057	-0.0314115	-0.266997	0.157057	-0.0785287	-0.125646	0.0222113	0.199901	0.155479	-0.0666338	0.0222113	-0.0222113	-0.244324	0.155479	-0.0666338	-0.111056	0.111056	0.0666338	-0.155479	0.244324	0.0222113	-0.0222113	0.0666338	-0.155479	-0.199901	-0.0222113	0.125646	0.0785287	-0.157057	0.266997	0.0314115	-0.0157057	0.0785287	-0.157057
_____OTU763	-0.177015	-0.110634	-0.177015	0.0885073	0.387219	-0.0110634	-0.227406	-0.279885	-0.0699711	0.166181	-0.148689	-0.227406	-0.0174928	0.21866	-0.0962103	-0.0699711	0.166181	-0.148689	0.376095	0.0612247	0.297377	-0.346339	-0.148431	0.0742156	-0.222647	-0.197908	0.0247385	-0.272124	0.222647	-0.0742156	0.148431	-0.148431	0.0742156	-0.222647	0.272124	-0.0247385	0.197908	0.222647	-0.0742156	0.148431	0.346339	-0.297377	-0.0612247	-0.376095	0.148689	-0.166181	0.0699711	0.0962103	-0.21866
_____OTU770	-0.084991	0.743672	-0.0212478	-0.084991	-0.276221	-0.276221	0.520733	-0.0839891	-0.134383	-0.285563	-0.285563	0.571126	0.520733	0.369552	0.369552	-0.0839891	-0.23517	-0.23517	-0.285563	-0.285563	-0.436744	0.475114	0.427603	0.285069	0.285069	-0.142534	-0.285069	-0.285069	-0.33258	-0.33258	-0.475114	0.475114	0.33258	0.33258	0.285069	0.285069	0.142534	-0.285069	-0.285069	-0.427603	-0.475114	0.436744	0.285563	0.285563	0.23517	0.23517	0.0839891	-0.369552	-0.369552
_____OTU793	-0.105736	-0.105736	-0.105736	0.317208	-0.0704907	0.0704907	-0.167183	-0.167183	0.167183	-0.13932	-0.0278639	-0.167183	0.167183	-0.13932	-0.0278639	0.167183	-0.13932	-0.0278639	0.195047	0.306503	0	-0.236433	0.078811	-0.210163	-0.105081	0.078811	-0.210163	-0.105081	0.105081	0.210163	-0.078811	0.078811	-0.210163	-0.105081	0.105081	0.210163	-0.078811	0.105081	0.210163	-0.078811	0.236433	0	-0.306503	-0.195047	0.0278639	0.13932	-0.167183	0.0278639	0.13932
_____OTU799	-0.191363	0.161922	0.250244	0.0736011	-0.191363	-0.103042	-0.0232747	0.0465494	-0.0930988	-0.302571	-0.232747	0.325846	0.186198	-0.0232747	0.0465494	0.256022	0.0465494	0.116374	-0.0930988	-0.0232747	-0.232747	0.164577	0.0329154	-0.164577	-0.0987462	0.0987462	-0.0987462	-0.0329154	-0.230408	-0.164577	-0.362069	0.362069	0.164577	0.230408	0.0329154	0.0987462	-0.0987462	0.0987462	0.164577	-0.0329154	-0.164577	0.232747	0.0232747	0.0930988	-0.116374	-0.0465494	-0.256022	-0.0465494	0.0232747
_____OTU82	0.00868378	0.185461	0.459	0.192904	-0.409998	-0.43605	0.153485	0.369736	0.159369	-0.317267	-0.337862	0.509491	0.299123	-0.177513	-0.198108	0.515375	0.0387389	0.0181436	-0.171628	-0.192224	-0.66886	0.486825	0.288489	-0.160888	-0.180305	0.492373	0.0429959	0.0235784	-0.15534	-0.174758	-0.624134	0.624134	0.174758	0.15534	-0.0235784	-0.0429959	-0.492373	0.180305	0.160888	-0.288489	-0.486825	0.66886	0.192224	0.171628	-0.0181436	-0.0387389	-0.515375	0.198108	0.177513
_____OTU857	-0.0990755	0.396302	-0.0990755	0	-0.0990755	-0.0990755	0.234978	-0.156652	-0.078326	-0.156652	-0.156652	0.234978	0.313304	0.234978	0.234978	-0.078326	-0.156652	-0.156652	-0.078326	-0.078326	-0.156652	0.147693	0.22154	0.147693	0.147693	-0.147693	-0.22154	-0.22154	-0.147693	-0.147693	-0.22154	0.22154	0.147693	0.147693	0.22154	0.22154	0.147693	-0.147693	-0.147693	-0.22154	-0.147693	0.156652	0.078326	0.078326	0.156652	0.156652	0.078326	-0.234978	-0.234978
_____OTU92	-0.204278	0.446207	0.0376512	0.319634	-0.313226	-0.285989	0.191262	-0.13173	0.0911976	-0.409122	-0.38759	0.382523	0.60545	0.105131	0.126663	0.282459	-0.217861	-0.196328	0.00506653	0.0265993	-0.473721	0.208387	0.418565	-0.0531416	-0.0328403	0.114045	-0.357661	-0.337359	-0.147483	-0.127182	-0.598888	0.598888	0.127182	0.147483	0.337359	0.357661	-0.114045	0.0328403	0.0531416	-0.418565	-0.208387	0.473721	-0.0265993	-0.00506653	0.196328	0.217861	-0.282459	-0.126663	-0.105131
_____OTU922	-0.104656	0.523281	-0.104656	-0.104656	-0.104656	-0.104656	0.330952	-0.165476	-0.165476	-0.165476	-0.165476	0.330952	0.330952	0.330952	0.330952	-0.165476	-0.165476	-0.165476	-0.165476	-0.165476	-0.165476	0.234018	0.234018	0.234018	0.234018	-0.234018	-0.234018	-0.234018	-0.234018	-0.234018	-0.234018	0.234018	0.234018	0.234018	0.234018	0.234018	0.234018	-0.234018	-0.234018	-0.234018	-0.234018	0.165476	0.165476	0.165476	0.165476	0.165476	0.165476	-0.330952	-0.330952
_____OTU933	-0.0420703	0.0841406	0.210352	0.336563	-0.294492	-0.294492	0.0332595	0.133038	0.232817	-0.266076	-0.266076	0.232817	0.332595	-0.166298	-0.166298	0.432374	-0.066519	-0.066519	0.0332595	0.0332595	-0.465633	0.188144	0.282216	-0.188144	-0.188144	0.376288	-0.0940721	-0.0940721	0	0	-0.47036	0.47036	-7.42692e-17	-7.42692e-17	0.0940721	0.0940721	-0.376288	0.188144	0.188144	-0.282216	-0.188144	0.465633	-0.0332595	-0.0332595	0.066519	0.066519	-0.432374	0.166298	0.166298
_____OTU941	-0.24544	0.490881	0.196352	0.0490881	-0.24544	-0.24544	0.194038	-0.0388075	-0.15523	-0.388075	-0.388075	0.543305	0.426883	0.194038	0.194038	0.194038	-0.0388075	-0.0388075	-0.15523	-0.15523	-0.388075	0.329293	0.219529	0	0	0	-0.219529	-0.219529	-0.329293	-0.329293	-0.548821	0.548821	0.329293	0.329293	0.219529	0.219529	0	0	0	-0.219529	-0.329293	0.388075	0.15523	0.15523	0.0388075	0.0388075	-0.194038	-0.194038	-0.194038
_____OTU955	-0.017421	0.191631	0.400682	-0.226473	-0.121947	-0.226473	0.137725	0.302995	-0.192815	-0.11018	-0.192815	0.468264	-0.027545	0.0550899	-0.027545	0.137725	0.22036	0.137725	-0.27545	-0.358085	-0.27545	0.428499	-0.0389545	0.0389545	-0.0389545	0.116863	0.194772	0.116863	-0.272681	-0.35059	-0.272681	0.272681	0.35059	0.272681	-0.116863	-0.194772	-0.116863	0.0389545	-0.0389545	0.0389545	-0.428499	0.27545	0.358085	0.27545	-0.137725	-0.22036	-0.137725	0.027545	-0.0550899
_____OTU967	-0.115711	0.491773	-0.115711	0.144639	-0.202495	-0.202495	0.297303	-0.182956	0.0228695	-0.251564	-0.251564	0.297303	0.503128	0.228695	0.228695	0.0228695	-0.251564	-0.251564	-0.0457389	-0.0457389	-0.320173	0.194054	0.388108	0.129369	0.129369	-0.0646846	-0.323423	-0.323423	-0.129369	-0.129369	-0.388108	0.388108	0.129369	0.129369	0.323423	0.323423	0.0646846	-0.129369	-0.129369	-0.388108	-0.194054	0.320173	0.0457389	0.0457389	0.251564	0.251564	-0.0228695	-0.228695	-0.228695
___f:Thermoascaceae	-0.0964486	-0.0964486	0.0482243	-0.0964486	-0.0964486	0.33757	-0.152499	-0.0381246	-0.152499	-0.152499	0.190623	-0.0381246	-0.152499	-0.152499	0.190623	-0.0381246	-0.0381246	0.304997	-0.152499	0.190623	0.190623	-0.107833	-0.215666	-0.215666	0.107833	-0.107833	-0.107833	0.215666	-0.215666	0.107833	0.107833	-0.107833	-0.107833	0.215666	-0.215666	0.107833	0.107833	-0.107833	0.215666	0.215666	0.107833	-0.190623	-0.190623	0.152499	-0.304997	0.0381246	0.0381246	-0.190623	0.152499
____g:Thermoascus	-0.0964486	-0.0964486	0.0482243	-0.0964486	-0.0964486	0.33757	-0.152499	-0.0381246	-0.152499	-0.152499	0.190623	-0.0381246	-0.152499	-0.152499	0.190623	-0.0381246	-0.0381246	0.304997	-0.152499	0.190623	0.190623	-0.107833	-0.215666	-0.215666	0.107833	-0.107833	-0.107833	0.215666	-0.215666	0.107833	0.107833	-0.107833	-0.107833	0.215666	-0.215666	0.107833	0.107833	-0.107833	0.215666	0.215666	0.107833	-0.190623	-0.190623	0.152499	-0.304997	0.0381246	0.0381246	-0.190623	0.152499
_____OTU1345	-0.0964486	-0.0964486	0.0482243	-0.0964486	-0.0964486	0.33757	-0.152499	-0.0381246	-0.152499	-0.152499	0.190623	-0.0381246	-0.152499	-0.152499	0.190623	-0.0381246	-0.0381246	0.304997	-0.152499	0.190623	0.190623	-0.107833	-0.215666	-0.215666	0.107833	-0.107833	-0.107833	0.215666	-0.215666	0.107833	0.107833	-0.107833	-0.107833	0.215666	-0.215666	0.107833	0.107833	-0.107833	0.215666	0.215666	0.107833	-0.190623	-0.190623	0.152499	-0.304997	0.0381246	0.0381246	-0.190623	0.152499
___f:Trichocomaceae	0.14669	0.520982	0.154462	-0.0517349	-0.375887	-0.394512	0.527841	0.238082	0.0750687	-0.181196	-0.19592	0.533985	0.370972	0.114707	0.0999833	0.081213	-0.175052	-0.189776	-0.338065	-0.352789	-0.609054	0.612783	0.459092	0.217483	0.203601	0.185905	-0.0557043	-0.0695862	-0.209394	-0.223276	-0.464885	0.464885	0.223276	0.209394	0.0695862	0.0557043	-0.185905	-0.203601	-0.217483	-0.459092	-0.612783	0.609054	0.352789	0.338065	0.189776	0.175052	-0.081213	-0.0999833	-0.114707
____g:Rasamsonia	-0.0955879	-0.0637253	0	-0.0955879	-0.0955879	0.350489	-0.125948	-0.0755689	-0.151138	-0.151138	0.201517	-0.0503793	-0.125948	-0.125948	0.226707	-0.0755689	-0.0755689	0.277086	-0.151138	0.201517	0.201517	-0.118745	-0.189992	-0.189992	0.142494	-0.142494	-0.142494	0.189992	-0.213741	0.118745	0.118745	-0.118745	-0.118745	0.213741	-0.189992	0.142494	0.142494	-0.142494	0.189992	0.189992	0.118745	-0.201517	-0.201517	0.151138	-0.277086	0.0755689	0.0755689	-0.226707	0.125948
_____OTU1157	-0.0955879	-0.0637253	0	-0.0955879	-0.0955879	0.350489	-0.125948	-0.0755689	-0.151138	-0.151138	0.201517	-0.0503793	-0.125948	-0.125948	0.226707	-0.0755689	-0.0755689	0.277086	-0.151138	0.201517	0.201517	-0.118745	-0.189992	-0.189992	0.142494	-0.142494	-0.142494	0.189992	-0.213741	0.118745	0.118745	-0.118745	-0.118745	0.213741	-0.189992	0.142494	0.142494	-0.142494	0.189992	0.189992	0.118745	-0.201517	-0.201517	0.151138	-0.277086	0.0755689	0.0755689	-0.226707	0.125948
____g:Sagenomella	-0.243522	-0.214589	-0.113322	-0.171189	0.204944	0.537677	-0.362168	-0.28211	-0.327858	-0.0304984	0.23255	-0.259236	-0.304984	-0.0076246	0.255424	-0.224926	0.0724337	0.335482	0.0266861	0.289735	0.587094	-0.425921	-0.469052	-0.188699	0.0593054	-0.393572	-0.113219	0.134785	-0.156351	0.0916539	0.372007	-0.372007	-0.0916539	0.156351	-0.134785	0.113219	0.393572	-0.0593054	0.188699	0.469052	0.425921	-0.587094	-0.289735	-0.0266861	-0.335482	-0.0724337	0.224926	-0.255424	0.0076246
_____OTU1026	-0.141363	-0.141363	0.167065	-0.141363	0.0899582	0.167065	-0.223514	0.0203195	-0.223514	-0.040639	0.0203195	0.0203195	-0.223514	-0.040639	0.0203195	0.0203195	0.203195	0.264153	-0.040639	0.0203195	0.203195	-0.0862083	-0.316097	-0.143681	-0.0862083	-0.0862083	0.0862083	0.143681	-0.143681	-0.0862083	0.0862083	-0.0862083	0.0862083	0.143681	-0.143681	-0.0862083	0.0862083	0.0862083	0.143681	0.316097	0.0862083	-0.203195	-0.0203195	0.040639	-0.264153	-0.203195	-0.0203195	-0.0203195	0.040639
_____OTU324	-0.239274	-0.207371	-0.159516	-0.159516	0.207371	0.558305	-0.353103	-0.315271	-0.315271	-0.0252217	0.252217	-0.290049	-0.290049	0	0.277438	-0.252217	0.0378325	0.315271	0.0378325	0.315271	0.60532	-0.451805	-0.451805	-0.178344	0.0832272	-0.416136	-0.142675	0.118896	-0.142675	0.118896	0.392357	-0.392357	-0.118896	0.142675	-0.118896	0.142675	0.416136	-0.0832272	0.178344	0.451805	0.451805	-0.60532	-0.315271	-0.0378325	-0.315271	-0.0378325	0.252217	-0.277438	0
____g:Talaromyces	0.148584	0.521319	0.155196	-0.0520942	-0.375805	-0.3972	0.529605	0.240159	0.076282	-0.179634	-0.196548	0.534832	0.370955	0.115039	0.0981248	0.0815093	-0.174407	-0.191321	-0.338284	-0.355198	-0.611114	0.614993	0.460488	0.219208	0.203261	0.187596	-0.0536843	-0.0696311	-0.208189	-0.224136	-0.465416	0.465416	0.224136	0.208189	0.0696311	0.0536843	-0.187596	-0.203261	-0.219208	-0.460488	-0.614993	0.611114	0.355198	0.338284	0.191321	0.174407	-0.0815093	-0.0981248	-0.115039
_____OTU10	-0.0431678	0.571485	0.279846	-0.0568032	-0.356054	-0.395306	0.417672	0.187111	-0.079034	-0.315613	-0.346644	0.673036	0.406892	0.170313	0.139282	0.176331	-0.060248	-0.091279	-0.326393	-0.357424	-0.594002	0.602369	0.351446	0.128397	0.099141	0.134071	-0.0889777	-0.118234	-0.339901	-0.369158	-0.592206	0.592206	0.369158	0.339901	0.118234	0.0889777	-0.134071	-0.099141	-0.128397	-0.351446	-0.602369	0.594002	0.357424	0.326393	0.091279	0.060248	-0.176331	-0.139282	-0.170313
_____OTU109	0.0493957	0.475758	0.283375	-0.0415963	-0.363968	-0.402965	0.415171	0.263078	0.0061659	-0.248691	-0.279521	0.600148	0.343235	0.0883779	0.0575484	0.191143	-0.0637143	-0.0945438	-0.320627	-0.351456	-0.606313	0.602642	0.360422	0.120141	0.0910745	0.217029	-0.0232531	-0.0523194	-0.265472	-0.294539	-0.53482	0.53482	0.294539	0.265472	0.0523194	0.0232531	-0.217029	-0.0910745	-0.120141	-0.360422	-0.602642	0.606313	0.351456	0.320627	0.0945438	0.0637143	-0.191143	-0.0575484	-0.0883779
_____OTU1151	-0.0476056	0.523661	-0.119014	-0.119014	-0.119014	-0.119014	0.376355	-0.131724	-0.131724	-0.131724	-0.131724	0.319902	0.319902	0.319902	0.319902	-0.188177	-0.188177	-0.188177	-0.188177	-0.188177	-0.188177	0.266123	0.266123	0.266123	0.266123	-0.212899	-0.212899	-0.212899	-0.212899	-0.212899	-0.212899	0.212899	0.212899	0.212899	0.212899	0.212899	0.212899	-0.266123	-0.266123	-0.266123	-0.266123	0.188177	0.188177	0.188177	0.188177	0.188177	0.188177	-0.319902	-0.319902
_____OTU1246	-0.148047	0.518163	-0.148047	0.0740233	-0.148047	-0.148047	0.292603	-0.234082	-0.0585206	-0.234082	-0.234082	0.292603	0.468165	0.292603	0.292603	-0.0585206	-0.234082	-0.234082	-0.0585206	-0.0585206	-0.234082	0.165521	0.331042	0.165521	0.165521	-0.165521	-0.331042	-0.331042	-0.165521	-0.165521	-0.331042	0.331042	0.165521	0.165521	0.331042	0.331042	0.165521	-0.165521	-0.165521	-0.331042	-0.165521	0.234082	0.0585206	0.0585206	0.234082	0.234082	0.0585206	-0.292603	-0.292603
_____OTU1360	-0.0168192	0.487757	-0.117734	-0.117734	-0.117734	-0.117734	0.372309	-0.106374	-0.106374	-0.106374	-0.106374	0.292528	0.292528	0.292528	0.292528	-0.186154	-0.186154	-0.186154	-0.186154	-0.186154	-0.186154	0.263262	0.263262	0.263262	0.263262	-0.188044	-0.188044	-0.188044	-0.188044	-0.188044	-0.188044	0.188044	0.188044	0.188044	0.188044	0.188044	0.188044	-0.263262	-0.263262	-0.263262	-0.263262	0.186154	0.186154	0.186154	0.186154	0.186154	0.186154	-0.292528	-0.292528
_____OTU154	-0.0412661	0.504716	-0.115862	-0.115862	-0.115862	-0.115862	0.366389	-0.124221	-0.124221	-0.124221	-0.124221	0.307416	0.307416	0.307416	0.307416	-0.183195	-0.183195	-0.183195	-0.183195	-0.183195	-0.183195	0.259076	0.259076	0.259076	0.259076	-0.203475	-0.203475	-0.203475	-0.203475	-0.203475	-0.203475	0.203475	0.203475	0.203475	0.203475	0.203475	0.203475	-0.259076	-0.259076	-0.259076	-0.259076	0.183195	0.183195	0.183195	0.183195	0.183195	0.183195	-0.307416	-0.307416
_____OTU167	-0.375652	-0.259446	-0.000403493	-0.00282445	0.452316	0.18601	-0.502089	-0.297298	-0.299212	0.060608	-0.149925	-0.205429	-0.207343	0.152477	-0.058056	-0.00255191	0.357268	0.146735	0.355354	0.144821	0.504641	-0.473675	-0.475479	-0.136238	-0.33473	-0.2824	0.056841	-0.141651	0.0550365	-0.143456	0.195786	-0.195786	0.143456	-0.0550365	0.141651	-0.056841	0.2824	0.33473	0.136238	0.475479	0.473675	-0.504641	-0.144821	-0.355354	-0.146735	-0.357268	0.00255191	0.058056	-0.152477
_____OTU174	-0.126073	-0.340065	-0.131049	0.112802	0.510926	-0.0265416	-0.368514	-0.203273	-0.0104915	0.304253	-0.120652	-0.372448	-0.179667	0.135078	-0.289828	-0.0144258	0.300319	-0.124587	0.4931	0.0681947	0.38294	-0.445117	-0.263361	0.0333837	-0.367221	-0.10757	0.189175	-0.21143	0.37093	-0.0296744	0.26707	-0.26707	0.0296744	-0.37093	0.21143	-0.189175	0.10757	0.367221	-0.0333837	0.263361	0.445117	-0.38294	-0.0681947	-0.4931	0.124587	-0.300319	0.0144258	0.289828	-0.135078
_____OTU207	-0.199394	-0.142574	0.00263052	0.482438	-0.0289358	-0.114165	-0.27035	-0.155555	0.223766	-0.18051	-0.24789	-0.110635	0.268686	-0.135591	-0.20297	0.38348	-0.0207961	-0.0881756	0.358525	0.291146	-0.113131	-0.252927	0.1047	-0.276455	-0.339981	0.21293	-0.168226	-0.231752	0.189401	0.125875	-0.25528	0.25528	-0.125875	-0.189401	0.231752	0.168226	-0.21293	0.339981	0.276455	-0.1047	0.252927	0.113131	-0.291146	-0.358525	0.0881756	0.0207961	-0.38348	0.20297	0.135591
_____OTU208	0.00568838	0.585903	0.162688	-0.0762243	-0.328788	-0.349266	0.467694	0.133113	-0.0557635	-0.255433	-0.271622	0.591813	0.402936	0.203267	0.187078	0.0683553	-0.131314	-0.147503	-0.32019	-0.33638	-0.536049	0.562206	0.384132	0.195882	0.180618	0.0686858	-0.119564	-0.134828	-0.297639	-0.312902	-0.501152	0.501152	0.312902	0.297639	0.134828	0.119564	-0.0686858	-0.180618	-0.195882	-0.384132	-0.562206	0.536049	0.33638	0.32019	0.147503	0.131314	-0.0683553	-0.187078	-0.203267
_____OTU276	0.0817599	0.341855	-0.0631033	-0.102611	-0.12895	-0.12895	0.334897	0.0147494	-0.0164846	-0.0373072	-0.0373072	0.220373	0.189139	0.168316	0.168316	-0.131009	-0.151832	-0.151832	-0.183066	-0.183066	-0.203888	0.26871	0.239262	0.21963	0.21963	-0.0625762	-0.082208	-0.082208	-0.111656	-0.111656	-0.131287	0.131287	0.111656	0.111656	0.082208	0.082208	0.0625762	-0.21963	-0.21963	-0.239262	-0.26871	0.203888	0.183066	0.183066	0.151832	0.151832	0.131009	-0.168316	-0.168316
_____OTU31	0.479433	-0.0187207	-0.085537	-0.0162855	-0.215364	-0.143526	0.364225	0.311402	0.36615	0.208765	0.265558	-0.0824229	-0.0276749	-0.185061	-0.128267	-0.0804977	-0.237883	-0.18109	-0.183135	-0.126342	-0.283727	0.279639	0.331256	0.182872	0.236417	0.281454	0.13307	0.186615	0.184687	0.238232	0.0898476	-0.0898476	-0.238232	-0.184687	-0.186615	-0.13307	-0.281454	-0.236417	-0.182872	-0.331256	-0.279639	0.283727	0.126342	0.183135	0.18109	0.237883	0.0804977	0.128267	0.185061
_____OTU320	0.048771	-0.0750322	0.00375161	0.318887	-0.0412677	-0.25511	-0.0207614	0.0415227	0.290659	0.00593182	-0.163125	-0.0563523	0.192784	-0.0919432	-0.261	0.255068	-0.0296591	-0.198716	0.219477	0.0504205	-0.234307	-0.0167777	0.21811	-0.0503332	-0.209722	0.276832	0.00838886	-0.150999	0.243277	0.0838886	-0.184555	0.184555	-0.0838886	-0.243277	0.150999	-0.00838886	-0.276832	0.209722	0.0503332	-0.21811	0.0167777	0.234307	-0.0504205	-0.219477	0.198716	0.0296591	-0.255068	0.261	0.0919432
_____OTU330	-0.0973636	0.577691	0.201218	-0.136309	-0.253145	-0.292091	0.379732	0.0821042	-0.184734	-0.277102	-0.307891	0.615781	0.348943	0.256576	0.225787	0.0513151	-0.0410521	-0.0718412	-0.307891	-0.33868	-0.431047	0.507994	0.256416	0.169331	0.140303	-0.0241902	-0.111275	-0.140303	-0.362853	-0.391881	-0.478966	0.478966	0.391881	0.362853	0.140303	0.111275	0.0241902	-0.140303	-0.169331	-0.256416	-0.507994	0.431047	0.33868	0.307891	0.0718412	0.0410521	-0.0513151	-0.225787	-0.256576
_____OTU37	0.384542	0.268771	-0.123954	-0.0507269	-0.269589	-0.209044	0.516489	0.206014	0.263904	0.0908788	0.138744	0.114488	0.172379	-0.000646824	0.0472182	-0.138097	-0.311122	-0.263257	-0.253232	-0.205367	-0.378392	0.394561	0.449141	0.286011	0.331139	0.156422	-0.00670815	0.0384194	0.0478718	0.0929994	-0.0701307	0.0701307	-0.0929994	-0.0478718	-0.0384194	0.00670815	-0.156422	-0.331139	-0.286011	-0.449141	-0.394561	0.378392	0.205367	0.253232	0.263257	0.311122	0.138097	-0.0472182	0.000646824
_____OTU411	-0.248389	-0.177421	0.40452	-0.0922589	0.205808	-0.0922589	-0.336633	0.123432	-0.269306	-0.0336633	-0.269306	0.179537	-0.213201	0.0224422	-0.213201	0.246864	0.482507	0.246864	0.0897687	-0.145874	0.0897687	-0.015869	-0.386146	-0.16398	-0.386146	0.0476071	0.269773	0.0476071	-0.100504	-0.32267	-0.100504	0.100504	0.32267	0.100504	-0.0476071	-0.269773	-0.0476071	0.386146	0.16398	0.386146	0.015869	-0.0897687	0.145874	-0.0897687	-0.246864	-0.482507	-0.246864	0.213201	-0.0224422
_____OTU425	0.200178	0.0400356	-0.120107	-0.0400356	-0.146797	0.066726	0.189906	0.0633018	0.126604	0.0422012	0.211006	-0.0633018	0	-0.0844025	0.0844025	-0.126604	-0.211006	-0.0422012	-0.147704	0.0211006	-0.0633018	0.0895223	0.149204	0.0696285	0.228779	0.0298408	-0.0497346	0.109416	0.00994693	0.169098	0.0895223	-0.0895223	-0.169098	-0.00994693	-0.109416	0.0497346	-0.0298408	-0.228779	-0.0696285	-0.149204	-0.0895223	0.0633018	-0.0211006	0.147704	0.0422012	0.211006	0.126604	-0.0844025	0.0844025
_____OTU431	0.355874	-0.0672389	-0.116438	0.0705188	-0.106598	-0.136118	0.228186	0.189291	0.337093	0.19707	0.173733	-0.145209	0.00259302	-0.13743	-0.160767	-0.0363023	-0.176326	-0.199663	-0.0285233	-0.0518605	-0.191884	0.128348	0.267698	0.135682	0.11368	0.231027	0.0990114	0.0770089	0.238361	0.216358	0.0843431	-0.0843431	-0.216358	-0.238361	-0.0770089	-0.0990114	-0.231027	-0.11368	-0.135682	-0.267698	-0.128348	0.191884	0.0518605	0.0285233	0.199663	0.176326	0.0363023	0.160767	0.13743
_____OTU448	-0.0221806	-0.235115	-0.0221806	-0.235115	0.243987	0.270604	-0.20341	-0.0350707	-0.20341	0.175353	0.196396	-0.20341	-0.371749	0.00701413	0.0280565	-0.20341	0.175353	0.196396	0.00701413	0.0280565	0.40682	-0.208309	-0.367021	-0.00991948	0.00991948	-0.208309	0.148792	0.168631	-0.00991948	0.00991948	0.367021	-0.367021	-0.00991948	0.00991948	-0.168631	-0.148792	0.208309	-0.00991948	0.00991948	0.367021	0.208309	-0.40682	-0.0280565	-0.00701413	-0.196396	-0.175353	0.20341	-0.0280565	-0.00701413
_____OTU487	-0.0294245	0.529641	0.205971	-0.058849	-0.294245	-0.353094	0.395456	0.139573	-0.0697863	-0.255883	-0.302407	0.581553	0.372194	0.186097	0.139573	0.116311	-0.0697863	-0.116311	-0.279145	-0.325669	-0.511766	0.526361	0.328976	0.153522	0.109659	0.0877269	-0.0877269	-0.13159	-0.285112	-0.328976	-0.50443	0.50443	0.328976	0.285112	0.13159	0.0877269	-0.0877269	-0.109659	-0.153522	-0.328976	-0.526361	0.511766	0.325669	0.279145	0.116311	0.0697863	-0.116311	-0.139573	-0.186097
_____OTU531	-0.149209	0.321977	-0.133503	0.290565	-0.180621	-0.149209	0.136585	-0.223503	0.111752	-0.260754	-0.23592	0.149002	0.484257	0.111752	0.136585	0.124169	-0.248337	-0.223503	0.086918	0.111752	-0.260754	0.0292668	0.345348	-0.00585336	0.0175601	0.00585336	-0.345348	-0.321935	-0.0292668	-0.00585336	-0.357055	0.357055	0.00585336	0.0292668	0.321935	0.345348	-0.00585336	-0.0175601	0.00585336	-0.345348	-0.0292668	0.260754	-0.111752	-0.086918	0.223503	0.248337	-0.124169	-0.136585	-0.111752
_____OTU550	0.281348	0.19478	-0.0216422	0.0216422	-0.324633	-0.151495	0.376412	0.205316	0.239535	-0.0342193	0.102658	0.136877	0.171096	-0.102658	0.0342193	0	-0.273754	-0.136877	-0.239535	-0.102658	-0.376412	0.338754	0.371016	0.112918	0.241967	0.209705	-0.0483934	0.0806557	-0.0161311	0.112918	-0.14518	0.14518	-0.112918	0.0161311	-0.0806557	0.0483934	-0.209705	-0.241967	-0.112918	-0.371016	-0.338754	0.376412	0.102658	0.239535	0.136877	0.273754	0	-0.0342193	0.102658
_____OTU567	0.128432	0.128432	-0.0642161	0.176594	-0.256865	-0.112378	0.203069	0.0507673	0.241145	-0.101535	0.0126918	0.0507673	0.241145	-0.101535	0.0126918	0.0888428	-0.253837	-0.13961	-0.0634591	0.0507673	-0.291912	0.143592	0.323081	0	0.107694	0.17949	-0.143592	-0.0358979	0.0358979	0.143592	-0.17949	0.17949	-0.143592	-0.0358979	0.0358979	0.143592	-0.17949	-0.107694	0	-0.323081	-0.143592	0.291912	-0.0507673	0.0634591	0.13961	0.253837	-0.0888428	-0.0126918	0.101535
_____OTU612	0.382857	0.0255238	-0.127619	0.0765715	-0.178667	-0.178667	0.322854	0.201784	0.36321	0.161427	0.161427	-0.0807134	0.0807134	-0.12107	-0.12107	-0.0403567	-0.24214	-0.24214	-0.0807134	-0.0807134	-0.282497	0.209268	0.361462	0.171219	0.171219	0.247316	0.057073	0.057073	0.209268	0.209268	0.0190243	-0.0190243	-0.209268	-0.209268	-0.057073	-0.057073	-0.247316	-0.171219	-0.171219	-0.361462	-0.209268	0.282497	0.0807134	0.0807134	0.24214	0.24214	0.0403567	0.12107	0.12107
_____OTU852	0.0278964	0.446343	0.362653	-0.306861	-0.223171	-0.306861	0.374919	0.308757	-0.220541	-0.154378	-0.220541	0.639568	0.11027	0.176432	0.11027	0.0441081	0.11027	0.0441081	-0.419027	-0.485189	-0.419027	0.623783	0.124757	0.187135	0.124757	0.0623783	0.124757	0.0623783	-0.37427	-0.436648	-0.37427	0.37427	0.436648	0.37427	-0.0623783	-0.124757	-0.0623783	-0.124757	-0.187135	-0.124757	-0.623783	0.419027	0.485189	0.419027	-0.0441081	-0.11027	-0.0441081	-0.11027	-0.176432
_____OTU872	-0.0981761	0.711777	-0.171808	0.0490881	-0.24544	-0.24544	0.485094	-0.213441	-0.0388075	-0.271653	-0.271653	0.426883	0.601517	0.368671	0.368671	-0.0970188	-0.329864	-0.329864	-0.15523	-0.15523	-0.388075	0.329293	0.493939	0.274411	0.274411	-0.164646	-0.384175	-0.384175	-0.219529	-0.219529	-0.439057	0.439057	0.219529	0.219529	0.384175	0.384175	0.164646	-0.274411	-0.274411	-0.493939	-0.329293	0.388075	0.15523	0.15523	0.329864	0.329864	0.0970188	-0.368671	-0.368671
_____OTU946	0.240098	0.445896	0.0342997	-0.274398	-0.171499	-0.274398	0.542326	0.21693	-0.0271163	0.0542326	-0.0271163	0.379628	0.135582	0.21693	0.135582	-0.189814	-0.108465	-0.189814	-0.352512	-0.433861	-0.352512	0.536875	0.306786	0.383482	0.306786	0	0.0766965	0	-0.153393	-0.230089	-0.153393	0.153393	0.230089	0.153393	0	-0.0766965	0	-0.306786	-0.383482	-0.306786	-0.536875	0.352512	0.433861	0.352512	0.189814	0.108465	0.189814	-0.135582	-0.21693
____g:Thermomyces	-0.0946905	-0.0946905	-0.0946905	0.352937	0.0258247	-0.0946905	-0.149719	-0.149719	0.204162	-0.0544432	-0.149719	-0.149719	0.204162	-0.0544432	-0.149719	0.204162	-0.0544432	-0.149719	0.299438	0.204162	-0.0544432	-0.211734	0.121908	-0.121908	-0.211734	0.121908	-0.121908	-0.211734	0.211734	0.121908	-0.121908	0.121908	-0.121908	-0.211734	0.211734	0.121908	-0.121908	0.211734	0.121908	-0.121908	0.211734	0.0544432	-0.204162	-0.299438	0.149719	0.0544432	-0.204162	0.149719	0.0544432
_____OTU739	-0.0946905	-0.0946905	-0.0946905	0.352937	0.0258247	-0.0946905	-0.149719	-0.149719	0.204162	-0.0544432	-0.149719	-0.149719	0.204162	-0.0544432	-0.149719	0.204162	-0.0544432	-0.149719	0.299438	0.204162	-0.0544432	-0.211734	0.121908	-0.121908	-0.211734	0.121908	-0.121908	-0.211734	0.211734	0.121908	-0.121908	0.121908	-0.121908	-0.211734	0.211734	0.121908	-0.121908	0.211734	0.121908	-0.121908	0.211734	0.0544432	-0.204162	-0.299438	0.149719	0.0544432	-0.204162	0.149719	0.0544432
__o:Onygenales	-0.215459	-0.248465	-0.0724309	0.0100853	0.532688	-0.00641793	-0.366765	-0.227597	-0.162362	0.250792	-0.175409	-0.253691	-0.188456	0.224698	-0.201503	-0.0492885	0.363865	-0.0623355	0.4291	0.00289932	0.416053	-0.399776	-0.338272	0.0512533	-0.350573	-0.207063	0.182462	-0.219364	0.243966	-0.15786	0.231665	-0.231665	0.15786	-0.243966	0.219364	-0.182462	0.207063	0.350573	-0.0512533	0.338272	0.399776	-0.416053	-0.00289932	-0.4291	0.0623355	-0.363865	0.0492885	0.201503	-0.224698
___f:Gymnoascaceae	-0.157461	-0.191507	-0.0042557	0.0893698	0.165972	0.0978812	-0.275883	-0.127848	-0.0538309	0.00672886	-0.047102	-0.154764	-0.0807463	-0.0201866	-0.0740175	0.0672886	0.127848	0.0740175	0.201866	0.148035	0.208595	-0.263277	-0.193493	-0.136397	-0.187149	-0.0539243	0.00317201	-0.0475802	0.0729563	0.0222041	0.0793004	-0.0793004	-0.0222041	-0.0729563	0.0475802	-0.00317201	0.0539243	0.187149	0.136397	0.193493	0.263277	-0.208595	-0.148035	-0.201866	-0.0740175	-0.127848	-0.0672886	0.0740175	0.0201866
____g:Gymnascella	-0.157461	-0.191507	-0.0042557	0.0893698	0.165972	0.0978812	-0.275883	-0.127848	-0.0538309	0.00672886	-0.047102	-0.154764	-0.0807463	-0.0201866	-0.0740175	0.0672886	0.127848	0.0740175	0.201866	0.148035	0.208595	-0.263277	-0.193493	-0.136397	-0.187149	-0.0539243	0.00317201	-0.0475802	0.0729563	0.0222041	0.0793004	-0.0793004	-0.0222041	-0.0729563	0.0475802	-0.00317201	0.0539243	0.187149	0.136397	0.193493	0.263277	-0.208595	-0.148035	-0.201866	-0.0740175	-0.127848	-0.0672886	0.0740175	0.0201866
_____OTU194	-0.157461	-0.191507	-0.0042557	0.0893698	0.165972	0.0978812	-0.275883	-0.127848	-0.0538309	0.00672886	-0.047102	-0.154764	-0.0807463	-0.0201866	-0.0740175	0.0672886	0.127848	0.0740175	0.201866	0.148035	0.208595	-0.263277	-0.193493	-0.136397	-0.187149	-0.0539243	0.00317201	-0.0475802	0.0729563	0.0222041	0.0793004	-0.0793004	-0.0222041	-0.0729563	0.0475802	-0.00317201	0.0539243	0.187149	0.136397	0.193493	0.263277	-0.208595	-0.148035	-0.201866	-0.0740175	-0.127848	-0.0672886	0.0740175	0.0201866
___f:Onygenaceae	-0.127059	-0.127059	0.0115509	-0.127059	0.496687	-0.127059	-0.200899	-0.0913175	-0.200899	0.292216	-0.200899	-0.0913175	-0.200899	0.292216	-0.200899	-0.0913175	0.401797	-0.0913175	0.292216	-0.200899	0.292216	-0.180799	-0.284113	0.180799	-0.284113	-0.180799	0.284113	-0.180799	0.180799	-0.284113	0.180799	-0.180799	0.284113	-0.180799	0.180799	-0.284113	0.180799	0.284113	-0.180799	0.284113	0.180799	-0.292216	0.200899	-0.292216	0.0913175	-0.401797	0.0913175	0.200899	-0.292216
____g:Arachnotheca	-0.127059	-0.127059	0.0115509	-0.127059	0.496687	-0.127059	-0.200899	-0.0913175	-0.200899	0.292216	-0.200899	-0.0913175	-0.200899	0.292216	-0.200899	-0.0913175	0.401797	-0.0913175	0.292216	-0.200899	0.292216	-0.180799	-0.284113	0.180799	-0.284113	-0.180799	0.284113	-0.180799	0.180799	-0.284113	0.180799	-0.180799	0.284113	-0.180799	0.180799	-0.284113	0.180799	0.284113	-0.180799	0.284113	0.180799	-0.292216	0.200899	-0.292216	0.0913175	-0.401797	0.0913175	0.200899	-0.292216
_____OTU521	-0.127059	-0.127059	0.0115509	-0.127059	0.496687	-0.127059	-0.200899	-0.0913175	-0.200899	0.292216	-0.200899	-0.0913175	-0.200899	0.292216	-0.200899	-0.0913175	0.401797	-0.0913175	0.292216	-0.200899	0.292216	-0.180799	-0.284113	0.180799	-0.284113	-0.180799	0.284113	-0.180799	0.180799	-0.284113	0.180799	-0.180799	0.284113	-0.180799	0.180799	-0.284113	0.180799	0.284113	-0.180799	0.284113	0.180799	-0.292216	0.200899	-0.292216	0.0913175	-0.401797	0.0913175	0.200899	-0.292216
___f:Onygenales_ic	-0.184445	-0.206145	-0.141046	-0.0542486	0.683532	-0.0976474	-0.308788	-0.257324	-0.188704	0.394563	-0.223014	-0.274478	-0.205859	0.377408	-0.240169	-0.154394	0.428873	-0.188704	0.497492	-0.120084	0.463182	-0.396258	-0.331563	0.218346	-0.36391	-0.283041	0.266868	-0.315389	0.331563	-0.250694	0.299215	-0.299215	0.250694	-0.331563	0.315389	-0.266868	0.283041	0.36391	-0.218346	0.331563	0.396258	-0.463182	0.120084	-0.497492	0.188704	-0.428873	0.154394	0.240169	-0.377408
____g:Chrysosporium	-0.184445	-0.206145	-0.141046	-0.0542486	0.683532	-0.0976474	-0.308788	-0.257324	-0.188704	0.394563	-0.223014	-0.274478	-0.205859	0.377408	-0.240169	-0.154394	0.428873	-0.188704	0.497492	-0.120084	0.463182	-0.396258	-0.331563	0.218346	-0.36391	-0.283041	0.266868	-0.315389	0.331563	-0.250694	0.299215	-0.299215	0.250694	-0.331563	0.315389	-0.266868	0.283041	0.36391	-0.218346	0.331563	0.396258	-0.463182	0.120084	-0.497492	0.188704	-0.428873	0.154394	0.240169	-0.377408
_____OTU1014	-0.104061	-0.0594635	-0.104061	-0.104061	0.386513	-0.0148659	-0.129278	-0.164535	-0.164535	0.223298	-0.0940201	-0.129278	-0.129278	0.258555	-0.0587626	-0.164535	0.223298	-0.0940201	0.223298	-0.0940201	0.293813	-0.199447	-0.199447	0.166206	-0.132964	-0.232688	0.132964	-0.166206	0.132964	-0.166206	0.199447	-0.199447	0.166206	-0.132964	0.166206	-0.132964	0.232688	0.132964	-0.166206	0.199447	0.199447	-0.293813	0.0940201	-0.223298	0.0940201	-0.223298	0.164535	0.0587626	-0.258555
_____OTU594	-0.177903	-0.235601	-0.120205	-0.00480819	0.658722	-0.120205	-0.326904	-0.235675	-0.144446	0.380121	-0.235675	-0.28129	-0.19006	0.334506	-0.28129	-0.0988315	0.425736	-0.19006	0.516965	-0.0988315	0.425736	-0.397803	-0.311792	0.182775	-0.397803	-0.22578	0.268786	-0.311792	0.354798	-0.22578	0.268786	-0.268786	0.22578	-0.354798	0.311792	-0.268786	0.22578	0.397803	-0.182775	0.311792	0.397803	-0.425736	0.0988315	-0.516965	0.19006	-0.425736	0.0988315	0.28129	-0.334506
__o:Phaeomoniellales	0.175062	-0.164765	-0.0102978	-0.133871	0.298636	-0.164765	0.00814112	0.130258	0.0325645	0.374492	0.00814112	-0.138399	-0.236092	0.105835	-0.260516	-0.113976	0.227951	-0.138399	0.130258	-0.236092	0.105835	0	-0.0921063	0.230266	-0.115133	0.0230266	0.345398	0	0.253292	-0.0921063	0.230266	-0.230266	0.0921063	-0.253292	0	-0.345398	-0.0230266	0.115133	-0.230266	0.0921063	0	-0.105835	0.236092	-0.130258	0.138399	-0.227951	0.113976	0.260516	-0.105835
___f:Phaeomoniellaceae	0.175062	-0.164765	-0.0102978	-0.133871	0.298636	-0.164765	0.00814112	0.130258	0.0325645	0.374492	0.00814112	-0.138399	-0.236092	0.105835	-0.260516	-0.113976	0.227951	-0.138399	0.130258	-0.236092	0.105835	0	-0.0921063	0.230266	-0.115133	0.0230266	0.345398	0	0.253292	-0.0921063	0.230266	-0.230266	0.0921063	-0.253292	0	-0.345398	-0.0230266	0.115133	-0.230266	0.0921063	0	-0.105835	0.236092	-0.130258	0.138399	-0.227951	0.113976	0.260516	-0.105835
____g:Phaeomoniella	0.175062	-0.164765	-0.0102978	-0.133871	0.298636	-0.164765	0.00814112	0.130258	0.0325645	0.374492	0.00814112	-0.138399	-0.236092	0.105835	-0.260516	-0.113976	0.227951	-0.138399	0.130258	-0.236092	0.105835	0	-0.0921063	0.230266	-0.115133	0.0230266	0.345398	0	0.253292	-0.0921063	0.230266	-0.230266	0.0921063	-0.253292	0	-0.345398	-0.0230266	0.115133	-0.230266	0.0921063	0	-0.105835	0.236092	-0.130258	0.138399	-0.227951	0.113976	0.260516	-0.105835
_____OTU544	0.175062	-0.164765	-0.0102978	-0.133871	0.298636	-0.164765	0.00814112	0.130258	0.0325645	0.374492	0.00814112	-0.138399	-0.236092	0.105835	-0.260516	-0.113976	0.227951	-0.138399	0.130258	-0.236092	0.105835	0	-0.0921063	0.230266	-0.115133	0.0230266	0.345398	0	0.253292	-0.0921063	0.230266	-0.230266	0.0921063	-0.253292	0	-0.345398	-0.0230266	0.115133	-0.230266	0.0921063	0	-0.105835	0.236092	-0.130258	0.138399	-0.227951	0.113976	0.260516	-0.105835
_c:Leotiomycetes	0.0644042	0.115631	-0.17391	0.258174	-0.0324805	-0.231818	0.14233	-0.0865719	0.25502	0.0252379	-0.132352	-0.0460738	0.295518	0.0657359	-0.0918542	0.0666163	-0.163166	-0.320756	0.178426	0.0208359	-0.208946	0.00456523	0.326621	0.10998	-0.0385969	0.110811	-0.10583	-0.254408	0.216226	0.0676484	-0.148992	0.148992	-0.0676484	-0.216226	0.254408	0.10583	-0.110811	0.0385969	-0.10998	-0.326621	-0.00456523	0.208946	-0.0208359	-0.178426	0.320756	0.163166	-0.0666163	0.0918542	-0.0657359
__o:Helotiales	0.134992	0.500909	-0.144585	-0.165142	-0.161031	-0.165142	0.502724	-0.00758419	-0.023836	-0.0205857	-0.023836	0.281699	0.265447	0.268697	0.265447	-0.244861	-0.241611	-0.244861	-0.257863	-0.261113	-0.257863	0.366205	0.350883	0.353947	0.350883	-0.13024	-0.127176	-0.13024	-0.142498	-0.145563	-0.142498	0.142498	0.145563	0.142498	0.13024	0.127176	0.13024	-0.350883	-0.353947	-0.350883	-0.366205	0.257863	0.261113	0.257863	0.244861	0.241611	0.244861	-0.265447	-0.268697
___f:Helotiaceae	0.103346	0.478655	-0.1455	-0.1455	-0.1455	-0.1455	0.460112	-0.0333259	-0.0333259	-0.0333259	-0.0333259	0.263382	0.263382	0.263382	0.263382	-0.230056	-0.230056	-0.230056	-0.230056	-0.230056	-0.230056	0.325348	0.325348	0.325348	0.325348	-0.139869	-0.139869	-0.139869	-0.139869	-0.139869	-0.139869	0.139869	0.139869	0.139869	0.139869	0.139869	0.139869	-0.325348	-0.325348	-0.325348	-0.325348	0.230056	0.230056	0.230056	0.230056	0.230056	0.230056	-0.263382	-0.263382
____g:Claussenomyces	0.103346	0.478655	-0.1455	-0.1455	-0.1455	-0.1455	0.460112	-0.0333259	-0.0333259	-0.0333259	-0.0333259	0.263382	0.263382	0.263382	0.263382	-0.230056	-0.230056	-0.230056	-0.230056	-0.230056	-0.230056	0.325348	0.325348	0.325348	0.325348	-0.139869	-0.139869	-0.139869	-0.139869	-0.139869	-0.139869	0.139869	0.139869	0.139869	0.139869	0.139869	0.139869	-0.325348	-0.325348	-0.325348	-0.325348	0.230056	0.230056	0.230056	0.230056	0.230056	0.230056	-0.263382	-0.263382
_____OTU302	0.103346	0.478655	-0.1455	-0.1455	-0.1455	-0.1455	0.460112	-0.0333259	-0.0333259	-0.0333259	-0.0333259	0.263382	0.263382	0.263382	0.263382	-0.230056	-0.230056	-0.230056	-0.230056	-0.230056	-0.230056	0.325348	0.325348	0.325348	0.325348	-0.139869	-0.139869	-0.139869	-0.139869	-0.139869	-0.139869	0.139869	0.139869	0.139869	0.139869	0.139869	0.139869	-0.325348	-0.325348	-0.325348	-0.325348	0.230056	0.230056	0.230056	0.230056	0.230056	0.230056	-0.263382	-0.263382
___f:Helotiales_ic	0.348273	0.208964	0.0232182	-0.208964	-0.162527	-0.208964	0.440534	0.293689	0.110133	0.146845	0.110133	0.183556	0	0.0367112	0	-0.146845	-0.110133	-0.146845	-0.293689	-0.3304	-0.293689	0.432645	0.259587	0.294199	0.259587	0.121141	0.155752	0.121141	-0.0173058	-0.0519174	-0.0173058	0.0173058	0.0519174	0.0173058	-0.121141	-0.155752	-0.121141	-0.259587	-0.294199	-0.259587	-0.432645	0.293689	0.3304	0.293689	0.146845	0.110133	0.146845	0	-0.0367112
____g:Leptodontidium	0.348273	0.208964	0.0232182	-0.208964	-0.162527	-0.208964	0.440534	0.293689	0.110133	0.146845	0.110133	0.183556	0	0.0367112	0	-0.146845	-0.110133	-0.146845	-0.293689	-0.3304	-0.293689	0.432645	0.259587	0.294199	0.259587	0.121141	0.155752	0.121141	-0.0173058	-0.0519174	-0.0173058	0.0173058	0.0519174	0.0173058	-0.121141	-0.155752	-0.121141	-0.259587	-0.294199	-0.259587	-0.432645	0.293689	0.3304	0.293689	0.146845	0.110133	0.146845	0	-0.0367112
_____OTU588	0.348273	0.208964	0.0232182	-0.208964	-0.162527	-0.208964	0.440534	0.293689	0.110133	0.146845	0.110133	0.183556	0	0.0367112	0	-0.146845	-0.110133	-0.146845	-0.293689	-0.3304	-0.293689	0.432645	0.259587	0.294199	0.259587	0.121141	0.155752	0.121141	-0.0173058	-0.0519174	-0.0173058	0.0173058	0.0519174	0.0173058	-0.121141	-0.155752	-0.121141	-0.259587	-0.294199	-0.259587	-0.432645	0.293689	0.3304	0.293689	0.146845	0.110133	0.146845	0	-0.0367112
__o:Leotiomycetes_ic	-0.00930972	-0.166188	-0.102011	0.371002	0.0584334	-0.151927	-0.138743	-0.0880066	0.285943	0.0388356	-0.127469	-0.21203	0.16192	-0.0851879	-0.251492	0.212656	-0.034451	-0.200755	0.339499	0.173194	-0.073913	-0.206843	0.14572	-0.0872549	-0.244048	0.193555	-0.0394197	-0.196213	0.313143	0.15635	-0.0766249	0.0766249	-0.15635	-0.313143	0.196213	0.0394197	-0.193555	0.244048	0.0872549	-0.14572	0.206843	0.073913	-0.173194	-0.339499	0.200755	0.034451	-0.212656	0.251492	0.0851879
___f:Leotiomycetes_ic	0.0580249	-0.136844	-0.0964441	0.409739	-0.0833737	-0.151102	-0.0623117	-0.0303731	0.3698	-0.02004	-0.0735842	-0.18443	0.215743	-0.174097	-0.227641	0.247681	-0.142158	-0.195703	0.258014	0.20447	-0.18537	-0.130633	0.246653	-0.120891	-0.171373	0.276765	-0.0907791	-0.141261	0.286508	0.236026	-0.131519	0.131519	-0.236026	-0.286508	0.141261	0.0907791	-0.276765	0.171373	0.120891	-0.246653	0.130633	0.18537	-0.20447	-0.258014	0.195703	0.142158	-0.247681	0.227641	0.174097
____g:Scytalidium	0.108441	-0.120129	-0.0863634	0.396752	-0.142207	-0.156493	-0.00924039	0.0174541	0.39939	-0.0266945	-0.0379883	-0.163247	0.218689	-0.207395	-0.218689	0.245384	-0.180701	-0.191995	0.201235	0.189941	-0.236143	-0.0730834	0.28701	-0.114707	-0.125355	0.312177	-0.0895392	-0.100187	0.270554	0.259906	-0.141811	0.141811	-0.259906	-0.270554	0.100187	0.0895392	-0.312177	0.125355	0.114707	-0.28701	0.0730834	0.236143	-0.189941	-0.201235	0.191995	0.180701	-0.245384	0.218689	0.207395
_____OTU256	0.204576	-0.0991246	-0.102288	0.182432	-0.0927975	-0.0927975	0.0833669	0.0808659	0.305957	0.0883689	0.0883689	-0.159231	0.0658599	-0.151728	-0.151728	0.0633589	-0.154229	-0.154229	0.0708619	0.0708619	-0.146726	0.00235797	0.214576	0.00943189	0.00943189	0.212218	0.00707392	0.00707392	0.219291	0.219291	0.0141478	-0.0141478	-0.219291	-0.219291	-0.00707392	-0.00707392	-0.212218	-0.00943189	-0.00943189	-0.214576	-0.00235797	0.146726	-0.0708619	-0.0708619	0.154229	0.154229	-0.0633589	0.151728	0.151728
_____OTU318	-0.0918644	-0.0597954	-0.00367458	0.381154	-0.101886	-0.123933	-0.119898	-0.0755302	0.228703	-0.153173	-0.170603	-0.0501774	0.254056	-0.12782	-0.14525	0.298424	-0.083453	-0.100883	0.220781	0.203351	-0.178526	-0.115779	0.171055	-0.188982	-0.205415	0.212885	-0.147152	-0.163585	0.139682	0.123249	-0.236788	0.236788	-0.123249	-0.139682	0.163585	0.147152	-0.212885	0.205415	0.188982	-0.171055	0.115779	0.178526	-0.203351	-0.220781	0.100883	0.083453	-0.298424	0.14525	0.12782
____g:Xylogone	-0.185626	-0.121371	-0.0785339	0.210614	0.210614	-0.0356972	-0.242702	-0.208836	0.0197548	0.0197548	-0.174971	-0.158038	0.0705528	0.0705528	-0.124173	0.104418	0.104418	-0.0903076	0.333009	0.138284	0.138284	-0.287357	-0.0718393	-0.0718393	-0.255428	-0.0399107	-0.0399107	-0.2235	0.175607	-0.00798214	-0.00798214	0.00798214	0.00798214	-0.175607	0.2235	0.0399107	0.0399107	0.255428	0.0718393	0.0718393	0.287357	-0.138284	-0.138284	-0.333009	0.0903076	-0.104418	-0.104418	0.124173	-0.0705528
_____OTU421	-0.185626	-0.121371	-0.0785339	0.210614	0.210614	-0.0356972	-0.242702	-0.208836	0.0197548	0.0197548	-0.174971	-0.158038	0.0705528	0.0705528	-0.124173	0.104418	0.104418	-0.0903076	0.333009	0.138284	0.138284	-0.287357	-0.0718393	-0.0718393	-0.255428	-0.0399107	-0.0399107	-0.2235	0.175607	-0.00798214	-0.00798214	0.00798214	0.00798214	-0.175607	0.2235	0.0399107	0.0399107	0.255428	0.0718393	0.0718393	0.287357	-0.138284	-0.138284	-0.333009	0.0903076	-0.104418	-0.104418	0.124173	-0.0705528
___f:Pseudeurotiaceae	-0.267672	-0.116516	-0.0220436	-0.154305	0.563685	-0.00314908	-0.303727	-0.22904	-0.333602	0.234019	-0.214103	-0.109541	-0.214103	0.353518	-0.0946035	-0.139416	0.428205	-0.0199165	0.323644	-0.124478	0.443143	-0.302787	-0.401369	0.13379	-0.288704	-0.330953	0.204205	-0.218288	0.105623	-0.31687	0.218288	-0.218288	0.31687	-0.105623	0.218288	-0.204205	0.330953	0.288704	-0.13379	0.401369	0.302787	-0.443143	0.124478	-0.323644	0.0199165	-0.428205	0.139416	0.0946035	-0.353518
____g:Pleuroascus	-0.251519	-0.1572	0	-0.14672	0.523998	0.0314399	-0.323121	-0.198843	-0.314835	0.215414	-0.173988	-0.124277	-0.240269	0.28998	-0.0994217	-0.115992	0.414257	0.0248554	0.298265	-0.0911366	0.439113	-0.304641	-0.413999	0.0859244	-0.281207	-0.29683	0.203094	-0.164037	0.0937357	-0.273396	0.226528	-0.226528	0.273396	-0.0937357	0.164037	-0.203094	0.29683	0.281207	-0.0859244	0.413999	0.304641	-0.439113	0.0911366	-0.298265	-0.0248554	-0.414257	0.115992	0.0994217	-0.28998
_____OTU291	-0.251519	-0.1572	0	-0.14672	0.523998	0.0314399	-0.323121	-0.198843	-0.314835	0.215414	-0.173988	-0.124277	-0.240269	0.28998	-0.0994217	-0.115992	0.414257	0.0248554	0.298265	-0.0911366	0.439113	-0.304641	-0.413999	0.0859244	-0.281207	-0.29683	0.203094	-0.164037	0.0937357	-0.273396	0.226528	-0.226528	0.273396	-0.0937357	0.164037	-0.203094	0.29683	0.281207	-0.0859244	0.413999	0.304641	-0.439113	0.0911366	-0.298265	-0.0248554	-0.414257	0.115992	0.0994217	-0.28998
____g:Pseudeurotium	-0.144758	0.0890816	-0.0779464	-0.0779464	0.322921	-0.111352	-0.0440157	-0.176063	-0.176063	0.14085	-0.202472	0.00880314	0.00880314	0.325716	-0.0176063	-0.123244	0.193669	-0.149653	0.193669	-0.149653	0.16726	-0.0995962	-0.0995962	0.199192	-0.124495	-0.224091	0.0746972	-0.248991	0.0746972	-0.248991	0.0497981	-0.0497981	0.248991	-0.0746972	0.248991	-0.0746972	0.224091	0.124495	-0.199192	0.0995962	0.0995962	-0.16726	0.149653	-0.193669	0.149653	-0.193669	0.123244	0.0176063	-0.325716
_____OTU801	-0.144758	0.0890816	-0.0779464	-0.0779464	0.322921	-0.111352	-0.0440157	-0.176063	-0.176063	0.14085	-0.202472	0.00880314	0.00880314	0.325716	-0.0176063	-0.123244	0.193669	-0.149653	0.193669	-0.149653	0.16726	-0.0995962	-0.0995962	0.199192	-0.124495	-0.224091	0.0746972	-0.248991	0.0746972	-0.248991	0.0497981	-0.0497981	0.248991	-0.0746972	0.248991	-0.0746972	0.224091	0.124495	-0.199192	0.0995962	0.0995962	-0.16726	0.149653	-0.193669	0.149653	-0.193669	0.123244	0.0176063	-0.325716
_c:Orbiliomycetes	-0.122827	-0.143017	-0.0821394	-0.113037	-0.0169785	0.477999	-0.210168	-0.16204	-0.186467	-0.110526	0.280789	-0.178002	-0.202429	-0.126488	0.264827	-0.154301	-0.0783596	0.312955	-0.102787	0.288528	0.364469	-0.259372	-0.282402	-0.210804	0.158131	-0.237026	-0.165428	0.203507	-0.188458	0.180477	0.252075	-0.252075	-0.180477	0.188458	-0.203507	0.165428	0.237026	-0.158131	0.210804	0.282402	0.259372	-0.364469	-0.288528	0.102787	-0.312955	0.0783596	0.154301	-0.264827	0.126488
__o:Orbiliales	-0.122827	-0.143017	-0.0821394	-0.113037	-0.0169785	0.477999	-0.210168	-0.16204	-0.186467	-0.110526	0.280789	-0.178002	-0.202429	-0.126488	0.264827	-0.154301	-0.0783596	0.312955	-0.102787	0.288528	0.364469	-0.259372	-0.282402	-0.210804	0.158131	-0.237026	-0.165428	0.203507	-0.188458	0.180477	0.252075	-0.252075	-0.180477	0.188458	-0.203507	0.165428	0.237026	-0.158131	0.210804	0.282402	0.259372	-0.364469	-0.288528	0.102787	-0.312955	0.0783596	0.154301	-0.264827	0.126488
___f:Orbiliaceae	-0.122827	-0.143017	-0.0821394	-0.113037	-0.0169785	0.477999	-0.210168	-0.16204	-0.186467	-0.110526	0.280789	-0.178002	-0.202429	-0.126488	0.264827	-0.154301	-0.0783596	0.312955	-0.102787	0.288528	0.364469	-0.259372	-0.282402	-0.210804	0.158131	-0.237026	-0.165428	0.203507	-0.188458	0.180477	0.252075	-0.252075	-0.180477	0.188458	-0.203507	0.165428	0.237026	-0.158131	0.210804	0.282402	0.259372	-0.364469	-0.288528	0.102787	-0.312955	0.0783596	0.154301	-0.264827	0.126488
____g:Arthrobotrys	-0.110635	-0.129031	-0.0686293	-0.0989835	-0.018652	0.425931	-0.189472	-0.141721	-0.165718	-0.10221	0.249263	-0.156264	-0.180261	-0.116754	0.23472	-0.13251	-0.0690019	0.282472	-0.0929991	0.258474	0.321982	-0.22979	-0.252414	-0.192539	0.138834	-0.207393	-0.147518	0.183855	-0.170143	0.16123	0.221105	-0.221105	-0.16123	0.170143	-0.183855	0.147518	0.207393	-0.138834	0.192539	0.252414	0.22979	-0.321982	-0.258474	0.0929991	-0.282472	0.0690019	0.13251	-0.23472	0.116754
_____OTU459	-0.133393	-0.133393	-0.133393	0.106714	0.18675	0.106714	-0.210912	-0.210912	-0.0210912	0.0421825	-0.0210912	-0.210912	-0.0210912	0.0421825	-0.0210912	-0.0210912	0.0421825	-0.0210912	0.232003	0.16873	0.232003	-0.298275	-0.11931	-0.059655	-0.11931	-0.11931	-0.059655	-0.11931	0.11931	0.059655	0.11931	-0.11931	-0.059655	-0.11931	0.11931	0.059655	0.11931	0.11931	0.059655	0.11931	0.298275	-0.232003	-0.16873	-0.232003	0.0210912	-0.0421825	0.0210912	0.0210912	-0.0421825
_____OTU480	0.403538	-0.172139	-0.00282194	-0.172139	0.0649047	-0.121344	0.182937	0.316794	0.182937	0.370336	0.223094	-0.138318	-0.272175	-0.0847758	-0.232018	-0.138318	0.0490807	-0.0981615	-0.0847758	-0.232018	-0.0446189	0.170372	0.0441704	0.220852	0.0820308	0.170372	0.347053	0.208232	0.220852	0.0820308	0.258712	-0.258712	-0.0820308	-0.220852	-0.208232	-0.347053	-0.170372	-0.0820308	-0.220852	-0.0441704	-0.170372	0.0446189	0.232018	0.0847758	0.0981615	-0.0490807	0.138318	0.232018	0.0847758
_____OTU93	-0.124084	-0.121634	-0.0674267	-0.0934582	-0.0224075	0.429009	-0.194256	-0.151402	-0.171982	-0.115811	0.241065	-0.149465	-0.170045	-0.113874	0.243002	-0.127191	-0.0710202	0.285856	-0.0915999	0.265277	0.321447	-0.233404	-0.252806	-0.199848	0.136618	-0.212403	-0.159445	0.177021	-0.178848	0.157619	0.210577	-0.210577	-0.157619	0.178848	-0.177021	0.159445	0.212403	-0.136618	0.199848	0.252806	0.233404	-0.321447	-0.265277	0.0915999	-0.285856	0.0710202	0.127191	-0.243002	0.113874
____g:Dactylella	-0.151321	-0.151321	-0.151321	-0.151321	0.68397	-0.0786868	-0.239259	-0.239259	-0.239259	0.421096	-0.181837	-0.239259	-0.239259	0.421096	-0.181837	-0.239259	0.421096	-0.181837	0.421096	-0.181837	0.478518	-0.338363	-0.338363	0.284225	-0.284225	-0.338363	0.284225	-0.284225	0.284225	-0.284225	0.338363	-0.338363	0.284225	-0.284225	0.284225	-0.284225	0.338363	0.284225	-0.284225	0.338363	0.338363	-0.478518	0.181837	-0.421096	0.181837	-0.421096	0.239259	0.181837	-0.421096
_____OTU707	-0.151321	-0.151321	-0.151321	-0.151321	0.68397	-0.0786868	-0.239259	-0.239259	-0.239259	0.421096	-0.181837	-0.239259	-0.239259	0.421096	-0.181837	-0.239259	0.421096	-0.181837	0.421096	-0.181837	0.478518	-0.338363	-0.338363	0.284225	-0.284225	-0.338363	0.284225	-0.284225	0.284225	-0.284225	0.338363	-0.338363	0.284225	-0.284225	0.284225	-0.284225	0.338363	0.284225	-0.284225	0.338363	0.338363	-0.478518	0.181837	-0.421096	0.181837	-0.421096	0.239259	0.181837	-0.421096
____g:Monacrosporium	-0.0983723	-0.116627	-0.110542	-0.116627	-0.0983723	0.54054	-0.169972	-0.165161	-0.169972	-0.15554	0.349565	-0.179593	-0.184403	-0.169972	0.335133	-0.179593	-0.165161	0.339944	-0.169972	0.335133	0.349565	-0.242644	-0.24718	-0.233573	0.242644	-0.242644	-0.229038	0.24718	-0.233573	0.242644	0.25625	-0.25625	-0.242644	0.233573	-0.24718	0.229038	0.242644	-0.242644	0.233573	0.24718	0.242644	-0.349565	-0.335133	0.169972	-0.339944	0.165161	0.179593	-0.335133	0.169972
_____OTU476	-0.0983723	-0.116627	-0.110542	-0.116627	-0.0983723	0.54054	-0.169972	-0.165161	-0.169972	-0.15554	0.349565	-0.179593	-0.184403	-0.169972	0.335133	-0.179593	-0.165161	0.339944	-0.169972	0.335133	0.349565	-0.242644	-0.24718	-0.233573	0.242644	-0.242644	-0.229038	0.24718	-0.233573	0.242644	0.25625	-0.25625	-0.242644	0.233573	-0.24718	0.229038	0.242644	-0.242644	0.233573	0.24718	0.242644	-0.349565	-0.335133	0.169972	-0.339944	0.165161	0.179593	-0.335133	0.169972
_c:Pezizomycetes	-0.269832	-0.286022	-0.121424	-0.00539664	0.113329	0.569346	-0.439441	-0.309315	-0.217587	-0.123726	0.236786	-0.322115	-0.230387	-0.136525	0.223987	-0.100261	-0.00639963	0.354113	0.0853284	0.445841	0.539702	-0.504814	-0.418332	-0.329838	0.010056	-0.295648	-0.207155	0.13274	-0.120673	0.219222	0.307715	-0.307715	-0.219222	0.120673	-0.13274	0.207155	0.295648	-0.010056	0.329838	0.418332	0.504814	-0.539702	-0.445841	-0.0853284	-0.354113	0.00639963	0.100261	-0.223987	0.136525
__o:Pezizales	-0.269832	-0.286022	-0.121424	-0.00539664	0.113329	0.569346	-0.439441	-0.309315	-0.217587	-0.123726	0.236786	-0.322115	-0.230387	-0.136525	0.223987	-0.100261	-0.00639963	0.354113	0.0853284	0.445841	0.539702	-0.504814	-0.418332	-0.329838	0.010056	-0.295648	-0.207155	0.13274	-0.120673	0.219222	0.307715	-0.307715	-0.219222	0.120673	-0.13274	0.207155	0.295648	-0.010056	0.329838	0.418332	0.504814	-0.539702	-0.445841	-0.0853284	-0.354113	0.00639963	0.100261	-0.223987	0.136525
___f:Ascobolaceae	-0.193916	-0.193916	-0.0666033	-0.0842856	0.0677821	0.470938	-0.306608	-0.205958	-0.219937	-0.0997174	0.219006	-0.205958	-0.219937	-0.0997174	0.219006	-0.119288	0.000931939	0.319655	-0.0130471	0.305676	0.425896	-0.338716	-0.351895	-0.238551	0.0619441	-0.257002	-0.143658	0.156837	-0.156837	0.143658	0.257002	-0.257002	-0.143658	0.156837	-0.156837	0.143658	0.257002	-0.0619441	0.238551	0.351895	0.338716	-0.425896	-0.305676	0.0130471	-0.319655	-0.000931939	0.119288	-0.219006	0.0997174
____g:Ascobolus	-0.193916	-0.193916	-0.0666033	-0.0842856	0.0677821	0.470938	-0.306608	-0.205958	-0.219937	-0.0997174	0.219006	-0.205958	-0.219937	-0.0997174	0.219006	-0.119288	0.000931939	0.319655	-0.0130471	0.305676	0.425896	-0.338716	-0.351895	-0.238551	0.0619441	-0.257002	-0.143658	0.156837	-0.156837	0.143658	0.257002	-0.257002	-0.143658	0.156837	-0.156837	0.143658	0.257002	-0.0619441	0.238551	0.351895	0.338716	-0.425896	-0.305676	0.0130471	-0.319655	-0.000931939	0.119288	-0.219006	0.0997174
_____OTU268	-0.193916	-0.193916	-0.0666033	-0.0842856	0.0677821	0.470938	-0.306608	-0.205958	-0.219937	-0.0997174	0.219006	-0.205958	-0.219937	-0.0997174	0.219006	-0.119288	0.000931939	0.319655	-0.0130471	0.305676	0.425896	-0.338716	-0.351895	-0.238551	0.0619441	-0.257002	-0.143658	0.156837	-0.156837	0.143658	0.257002	-0.257002	-0.143658	0.156837	-0.156837	0.143658	0.257002	-0.0619441	0.238551	0.351895	0.338716	-0.425896	-0.305676	0.0130471	-0.319655	-0.000931939	0.119288	-0.219006	0.0997174
___f:Ascodesmidaceae	-0.122905	-0.122905	-0.122905	0.319554	-0.122905	0.172068	-0.194331	-0.194331	0.155464	-0.194331	0.0388661	-0.194331	0.155464	-0.194331	0.0388661	0.155464	-0.194331	0.0388661	0.155464	0.388661	0.0388661	-0.274825	0.054965	-0.274825	-0.054965	0.054965	-0.274825	-0.054965	0.054965	0.274825	-0.054965	0.054965	-0.274825	-0.054965	0.054965	0.274825	-0.054965	0.054965	0.274825	-0.054965	0.274825	-0.0388661	-0.388661	-0.155464	-0.0388661	0.194331	-0.155464	-0.0388661	0.194331
____g:Cephaliophora	-0.122905	-0.122905	-0.122905	0.319554	-0.122905	0.172068	-0.194331	-0.194331	0.155464	-0.194331	0.0388661	-0.194331	0.155464	-0.194331	0.0388661	0.155464	-0.194331	0.0388661	0.155464	0.388661	0.0388661	-0.274825	0.054965	-0.274825	-0.054965	0.054965	-0.274825	-0.054965	0.054965	0.274825	-0.054965	0.054965	-0.274825	-0.054965	0.054965	0.274825	-0.054965	0.054965	0.274825	-0.054965	0.274825	-0.0388661	-0.388661	-0.155464	-0.0388661	0.194331	-0.155464	-0.0388661	0.194331
_____OTU773	-0.122905	-0.122905	-0.122905	0.319554	-0.122905	0.172068	-0.194331	-0.194331	0.155464	-0.194331	0.0388661	-0.194331	0.155464	-0.194331	0.0388661	0.155464	-0.194331	0.0388661	0.155464	0.388661	0.0388661	-0.274825	0.054965	-0.274825	-0.054965	0.054965	-0.274825	-0.054965	0.054965	0.274825	-0.054965	0.054965	-0.274825	-0.054965	0.054965	0.274825	-0.054965	0.054965	0.274825	-0.054965	0.274825	-0.0388661	-0.388661	-0.155464	-0.0388661	0.194331	-0.155464	-0.0388661	0.194331
___f:Pyronemataceae	-0.293376	-0.3372	-0.154601	0.0645184	0.203294	0.517364	-0.498514	-0.354157	-0.180928	-0.0712163	0.177078	-0.388802	-0.215574	-0.105862	0.142433	-0.0712163	0.0384953	0.28679	0.211724	0.460019	0.56973	-0.585236	-0.421914	-0.318477	-0.0843829	-0.285813	-0.182376	0.0517185	-0.0190542	0.21504	0.318477	-0.318477	-0.21504	0.0190542	-0.0517185	0.182376	0.285813	0.0843829	0.318477	0.421914	0.585236	-0.56973	-0.460019	-0.211724	-0.28679	-0.0384953	0.0712163	-0.142433	0.105862
____g:Pulvinula	-0.134443	-0.186152	-0.0930758	0.227519	-0.103418	0.289569	-0.253452	-0.179869	0.0735829	-0.188045	0.122638	-0.220749	0.0327035	-0.228924	0.0817587	0.106286	-0.155342	0.155342	0.0981105	0.408794	0.147166	-0.308332	-0.0693746	-0.31604	-0.0231249	0	-0.246665	0.0462497	-0.00770829	0.285207	0.0385414	-0.0385414	-0.285207	0.00770829	-0.0462497	0.246665	0	0.0231249	0.31604	0.0693746	0.308332	-0.147166	-0.408794	-0.0981105	-0.155342	0.155342	-0.106286	-0.0817587	0.228924
_____OTU423	-0.134443	-0.186152	-0.0930758	0.227519	-0.103418	0.289569	-0.253452	-0.179869	0.0735829	-0.188045	0.122638	-0.220749	0.0327035	-0.228924	0.0817587	0.106286	-0.155342	0.155342	0.0981105	0.408794	0.147166	-0.308332	-0.0693746	-0.31604	-0.0231249	0	-0.246665	0.0462497	-0.00770829	0.285207	0.0385414	-0.0385414	-0.285207	0.00770829	-0.0462497	0.246665	0	0.0231249	0.31604	0.0693746	0.308332	-0.147166	-0.408794	-0.0981105	-0.155342	0.155342	-0.106286	-0.0817587	0.228924
____g:Scutellinia	-0.265016	-0.274771	-0.118688	-0.128443	0.369072	0.417848	-0.426739	-0.303345	-0.311057	0.082263	0.120824	-0.311057	-0.318769	0.0745509	0.113112	-0.195375	0.197945	0.236506	0.190233	0.228794	0.622114	-0.490799	-0.49807	-0.127244	-0.0908887	-0.381732	-0.0109066	0.0254488	-0.0181777	0.0181777	0.389003	-0.389003	-0.0181777	0.0181777	-0.0254488	0.0109066	0.381732	0.0908887	0.127244	0.49807	0.490799	-0.622114	-0.228794	-0.190233	-0.236506	-0.197945	0.195375	-0.113112	-0.0745509
_____OTU155	-0.265016	-0.274771	-0.118688	-0.128443	0.369072	0.417848	-0.426739	-0.303345	-0.311057	0.082263	0.120824	-0.311057	-0.318769	0.0745509	0.113112	-0.195375	0.197945	0.236506	0.190233	0.228794	0.622114	-0.490799	-0.49807	-0.127244	-0.0908887	-0.381732	-0.0109066	0.0254488	-0.0181777	0.0181777	0.389003	-0.389003	-0.0181777	0.0181777	-0.0254488	0.0109066	0.381732	0.0908887	0.127244	0.49807	0.490799	-0.622114	-0.228794	-0.190233	-0.236506	-0.197945	0.195375	-0.113112	-0.0745509
_c:Saccharomycetes	-0.0485275	-0.264501	-0.126918	-0.0709248	-0.0581263	0.568998	-0.247471	-0.138702	-0.0944353	-0.0843172	0.411468	-0.309444	-0.265178	-0.25506	0.240726	-0.156408	-0.14629	0.349495	-0.102024	0.393761	0.403879	-0.327917	-0.286182	-0.276643	0.190788	-0.183634	-0.174094	0.293337	-0.132359	0.335072	0.344611	-0.344611	-0.335072	0.132359	-0.293337	0.174094	0.183634	-0.190788	0.276643	0.286182	0.327917	-0.403879	-0.393761	0.102024	-0.349495	0.14629	0.156408	-0.240726	0.25506
__o:Saccharomycetales	-0.0485275	-0.264501	-0.126918	-0.0709248	-0.0581263	0.568998	-0.247471	-0.138702	-0.0944353	-0.0843172	0.411468	-0.309444	-0.265178	-0.25506	0.240726	-0.156408	-0.14629	0.349495	-0.102024	0.393761	0.403879	-0.327917	-0.286182	-0.276643	0.190788	-0.183634	-0.174094	0.293337	-0.132359	0.335072	0.344611	-0.344611	-0.335072	0.132359	-0.293337	0.174094	0.183634	-0.190788	0.276643	0.286182	0.327917	-0.403879	-0.393761	0.102024	-0.349495	0.14629	0.156408	-0.240726	0.25506
___f:Debaryomycetaceae	-0.123274	-0.119794	-0.071064	-0.111092	-0.0936884	0.518912	-0.192162	-0.153638	-0.185283	-0.171524	0.312779	-0.150886	-0.182531	-0.168772	0.315531	-0.144007	-0.130248	0.354055	-0.161893	0.32241	0.336169	-0.23414	-0.263975	-0.251003	0.205602	-0.227654	-0.214682	0.241923	-0.244517	0.212088	0.22506	-0.22506	-0.212088	0.244517	-0.241923	0.214682	0.227654	-0.205602	0.251003	0.263975	0.23414	-0.336169	-0.32241	0.161893	-0.354055	0.130248	0.144007	-0.315531	0.168772
____g:Candida	-0.117168	-0.108489	-0.0893952	-0.108489	-0.0876594	0.511202	-0.178398	-0.163303	-0.178398	-0.161931	0.311511	-0.156441	-0.171537	-0.155069	0.318372	-0.156441	-0.139974	0.333467	-0.155069	0.318372	0.33484	-0.234827	-0.249059	-0.233533	0.212832	-0.234827	-0.219301	0.227064	-0.233533	0.212832	0.228358	-0.228358	-0.212832	0.233533	-0.227064	0.219301	0.234827	-0.212832	0.233533	0.249059	0.234827	-0.33484	-0.318372	0.155069	-0.333467	0.139974	0.156441	-0.318372	0.155069
_____OTU219	-0.114192	-0.105519	-0.0916423	-0.105519	-0.096846	0.513717	-0.173696	-0.162726	-0.173696	-0.16684	0.315853	-0.15587	-0.16684	-0.159983	0.322709	-0.15587	-0.149013	0.33368	-0.159983	0.322709	0.329566	-0.232069	-0.242411	-0.235947	0.21914	-0.232069	-0.225604	0.229483	-0.235947	0.21914	0.225604	-0.225604	-0.21914	0.235947	-0.229483	0.225604	0.232069	-0.21914	0.235947	0.242411	0.232069	-0.329566	-0.322709	0.159983	-0.33368	0.149013	0.15587	-0.322709	0.159983
_____OTU608	-0.104144	-0.104144	0.0833153	-0.104144	0.333261	-0.104144	-0.164666	-0.0164666	-0.164666	0.181133	-0.164666	-0.0164666	-0.164666	0.181133	-0.164666	-0.0164666	0.329332	-0.0164666	0.181133	-0.164666	0.181133	-0.0931493	-0.232873	0.0931493	-0.232873	-0.0931493	0.232873	-0.0931493	0.0931493	-0.232873	0.0931493	-0.0931493	0.232873	-0.0931493	0.0931493	-0.232873	0.0931493	0.232873	-0.0931493	0.232873	0.0931493	-0.181133	0.164666	-0.181133	0.0164666	-0.329332	0.0164666	0.164666	-0.181133
____g:Debaryomyces	0.0403649	-0.141277	-0.141277	-0.0807299	-0.141277	0.464197	-0.0797782	-0.0797782	-0.0319113	-0.0797782	0.398891	-0.223379	-0.175512	-0.223379	0.25529	-0.175512	-0.223379	0.25529	-0.175512	0.303157	0.25529	-0.180517	-0.135388	-0.180517	0.270776	-0.135388	-0.180517	0.270776	-0.135388	0.315906	0.270776	-0.270776	-0.315906	0.135388	-0.270776	0.180517	0.135388	-0.270776	0.180517	0.135388	0.180517	-0.25529	-0.303157	0.175512	-0.25529	0.223379	0.175512	-0.25529	0.223379
_____OTU1201	0.0403649	-0.141277	-0.141277	-0.0807299	-0.141277	0.464197	-0.0797782	-0.0797782	-0.0319113	-0.0797782	0.398891	-0.223379	-0.175512	-0.223379	0.25529	-0.175512	-0.223379	0.25529	-0.175512	0.303157	0.25529	-0.180517	-0.135388	-0.180517	0.270776	-0.135388	-0.180517	0.270776	-0.135388	0.315906	0.270776	-0.270776	-0.315906	0.135388	-0.270776	0.180517	0.135388	-0.270776	0.180517	0.135388	0.180517	-0.25529	-0.303157	0.175512	-0.25529	0.223379	0.175512	-0.25529	0.223379
____g:Meyerozyma	-0.175412	-0.175412	0.570088	0	-0.0438529	-0.175412	-0.27735	0.312019	-0.138675	-0.173344	-0.27735	0.312019	-0.138675	-0.173344	-0.27735	0.450694	0.416025	0.312019	-0.0346688	-0.138675	-0.173344	0.16343	-0.261488	-0.294174	-0.392232	0.294174	0.261488	0.16343	-0.16343	-0.261488	-0.294174	0.294174	0.261488	0.16343	-0.16343	-0.261488	-0.294174	0.392232	0.294174	0.261488	-0.16343	0.173344	0.138675	0.0346688	-0.312019	-0.416025	-0.450694	0.27735	0.173344
_____OTU726	-0.175412	-0.175412	0.570088	0	-0.0438529	-0.175412	-0.27735	0.312019	-0.138675	-0.173344	-0.27735	0.312019	-0.138675	-0.173344	-0.27735	0.450694	0.416025	0.312019	-0.0346688	-0.138675	-0.173344	0.16343	-0.261488	-0.294174	-0.392232	0.294174	0.261488	0.16343	-0.16343	-0.261488	-0.294174	0.294174	0.261488	0.16343	-0.16343	-0.261488	-0.294174	0.392232	0.294174	0.261488	-0.16343	0.173344	0.138675	0.0346688	-0.312019	-0.416025	-0.450694	0.27735	0.173344
___f:Phaffomycetaceae	0.127617	-0.30887	-0.101724	0.112821	0.0869276	0.0832285	-0.143293	0.0204705	0.190083	0.169612	0.166688	-0.324603	-0.154991	-0.175461	-0.178385	0.00877305	-0.0116974	-0.0146218	0.157915	0.154991	0.13452	-0.210919	-0.0510064	-0.0703062	-0.0730633	0.103391	0.0840917	0.0813346	0.244004	0.241247	0.221947	-0.221947	-0.241247	-0.244004	-0.0813346	-0.0840917	-0.103391	0.0730633	0.0703062	0.0510064	0.210919	-0.13452	-0.154991	-0.157915	0.0146218	0.0116974	-0.00877305	0.178385	0.175461
____g:Cyberlindnera	0.129893	-0.30432	-0.111337	0.118759	0.0779356	0.0890693	-0.137897	0.0146699	0.196576	0.164303	0.173105	-0.328605	-0.146699	-0.178973	-0.170171	0.00586795	-0.0264058	-0.0176039	0.155501	0.164303	0.132029	-0.212996	-0.0414927	-0.0719207	-0.0636221	0.102349	0.0719207	0.0802192	0.243424	0.251722	0.221294	-0.221294	-0.251722	-0.243424	-0.0802192	-0.0719207	-0.102349	0.0636221	0.0719207	0.0414927	0.212996	-0.132029	-0.164303	-0.155501	0.0176039	0.0264058	-0.00586795	0.170171	0.178973
_____OTU122	-0.183347	-0.210622	-0.074248	0.0894006	0.234866	0.14395	-0.31146	-0.203647	-0.0742712	0.0407293	-0.031146	-0.225209	-0.0958337	0.0191667	-0.0527086	0.0119792	0.12698	0.0551044	0.256355	0.18448	0.29948	-0.348988	-0.227012	-0.118588	-0.186353	-0.125365	-0.0169412	-0.0847059	0.105035	0.0372706	0.145694	-0.145694	-0.0372706	-0.105035	0.0847059	0.0169412	0.125365	0.186353	0.118588	0.227012	0.348988	-0.29948	-0.18448	-0.256355	-0.0551044	-0.12698	-0.0119792	0.0527086	-0.0191667
_____OTU166	0.218484	-0.233006	-0.0864696	0.0877897	-0.0191421	0.0323436	-0.0114803	0.104367	0.242131	0.157594	0.198297	-0.252568	-0.114803	-0.19934	-0.158637	0.00104367	-0.0834934	-0.0427904	0.0542707	0.0949737	0.0104367	-0.0752744	0.0546108	-0.0250915	0.0132837	0.163833	0.0841302	0.122505	0.214015	0.252391	0.172688	-0.172688	-0.252391	-0.214015	-0.122505	-0.0841302	-0.163833	-0.0132837	0.0250915	-0.0546108	0.0752744	-0.0104367	-0.0949737	-0.0542707	0.0427904	0.0834934	-0.00104367	0.158637	0.19934
____g:Wickerhamomyces	-0.0546358	-0.163908	0.273179	-0.163908	0.273179	-0.163908	-0.172774	0.172774	-0.172774	0.172774	-0.172774	0.0863868	-0.259161	0.0863868	-0.259161	0.0863868	0.431934	0.0863868	0.0863868	-0.259161	0.0863868	0.0407231	-0.285062	0.0407231	-0.285062	0.0407231	0.366508	0.0407231	0.0407231	-0.285062	0.0407231	-0.0407231	0.285062	-0.0407231	-0.0407231	-0.366508	-0.0407231	0.285062	-0.0407231	0.285062	-0.0407231	-0.0863868	0.259161	-0.0863868	-0.0863868	-0.431934	-0.0863868	0.259161	-0.0863868
_____OTU1061	-0.0546358	-0.163908	0.273179	-0.163908	0.273179	-0.163908	-0.172774	0.172774	-0.172774	0.172774	-0.172774	0.0863868	-0.259161	0.0863868	-0.259161	0.0863868	0.431934	0.0863868	0.0863868	-0.259161	0.0863868	0.0407231	-0.285062	0.0407231	-0.285062	0.0407231	0.366508	0.0407231	0.0407231	-0.285062	0.0407231	-0.0407231	0.285062	-0.0407231	-0.0407231	-0.366508	-0.0407231	0.285062	-0.0407231	0.285062	-0.0407231	-0.0863868	0.259161	-0.0863868	-0.0863868	-0.431934	-0.0863868	0.259161	-0.0863868
___f:Saccharomycetaceae	-0.1159	-0.154533	-0.0772667	-0.0772667	-0.0386334	0.4636	-0.213797	-0.152712	-0.152712	-0.122169	0.274881	-0.183254	-0.183254	-0.152712	0.244339	-0.122169	-0.0916271	0.305424	-0.0916271	0.305424	0.335966	-0.259161	-0.259161	-0.230365	0.143978	-0.201569	-0.172774	0.201569	-0.172774	0.201569	0.230365	-0.230365	-0.201569	0.172774	-0.201569	0.172774	0.201569	-0.143978	0.230365	0.259161	0.259161	-0.335966	-0.305424	0.0916271	-0.305424	0.0916271	0.122169	-0.244339	0.152712
____g:Kazachstania	-0.0894427	-0.0894427	-0.0894427	0	-0.0894427	0.357771	-0.141421	-0.141421	-0.0707107	-0.141421	0.212132	-0.141421	-0.0707107	-0.141421	0.212132	-0.0707107	-0.141421	0.212132	-0.0707107	0.282843	0.212132	-0.2	-0.133333	-0.2	0.133333	-0.133333	-0.2	0.133333	-0.133333	0.2	0.133333	-0.133333	-0.2	0.133333	-0.133333	0.2	0.133333	-0.133333	0.2	0.133333	0.2	-0.212132	-0.282843	0.0707107	-0.212132	0.141421	0.0707107	-0.212132	0.141421
_____OTU1230	-0.0894427	-0.0894427	-0.0894427	0	-0.0894427	0.357771	-0.141421	-0.141421	-0.0707107	-0.141421	0.212132	-0.141421	-0.0707107	-0.141421	0.212132	-0.0707107	-0.141421	0.212132	-0.0707107	0.282843	0.212132	-0.2	-0.133333	-0.2	0.133333	-0.133333	-0.2	0.133333	-0.133333	0.2	0.133333	-0.133333	-0.2	0.133333	-0.133333	0.2	0.133333	-0.133333	0.2	0.133333	0.2	-0.212132	-0.282843	0.0707107	-0.212132	0.141421	0.0707107	-0.212132	0.141421
____g:Kluyveromyces	-0.0690066	-0.138013	0	-0.138013	0.0690066	0.276026	-0.163663	-0.0545545	-0.163663	0	0.163663	-0.109109	-0.218218	-0.0545545	0.109109	-0.109109	0.0545545	0.218218	-0.0545545	0.109109	0.272772	-0.154303	-0.257172	-0.102869	0.0514344	-0.154303	0	0.154303	-0.102869	0.0514344	0.205738	-0.205738	-0.0514344	0.102869	-0.154303	0	0.154303	-0.0514344	0.102869	0.257172	0.154303	-0.272772	-0.109109	0.0545545	-0.218218	-0.0545545	0.109109	-0.109109	0.0545545
_____OTU925	-0.0690066	-0.138013	0	-0.138013	0.0690066	0.276026	-0.163663	-0.0545545	-0.163663	0	0.163663	-0.109109	-0.218218	-0.0545545	0.109109	-0.109109	0.0545545	0.218218	-0.0545545	0.109109	0.272772	-0.154303	-0.257172	-0.102869	0.0514344	-0.154303	0	0.154303	-0.102869	0.0514344	0.205738	-0.205738	-0.0514344	0.102869	-0.154303	0	0.154303	-0.0514344	0.102869	0.257172	0.154303	-0.272772	-0.109109	0.0545545	-0.218218	-0.0545545	0.109109	-0.109109	0.0545545
___f:Trichomonascaceae	0.12523	-0.12523	-0.12523	-0.12523	-0.0695721	0.320031	0	0	0	0.0440012	0.35201	-0.198006	-0.198006	-0.154004	0.154004	-0.198006	-0.154004	0.154004	-0.154004	0.154004	0.198006	-0.0933407	-0.0933407	-0.0518559	0.238537	-0.0933407	-0.0518559	0.238537	-0.0518559	0.238537	0.280022	-0.280022	-0.238537	0.0518559	-0.238537	0.0518559	0.0933407	-0.238537	0.0518559	0.0933407	0.0933407	-0.198006	-0.154004	0.154004	-0.154004	0.154004	0.198006	-0.154004	0.154004
____g:Blastobotrys	0.12523	-0.12523	-0.12523	-0.12523	-0.0695721	0.320031	0	0	0	0.0440012	0.35201	-0.198006	-0.198006	-0.154004	0.154004	-0.198006	-0.154004	0.154004	-0.154004	0.154004	0.198006	-0.0933407	-0.0933407	-0.0518559	0.238537	-0.0933407	-0.0518559	0.238537	-0.0518559	0.238537	0.280022	-0.280022	-0.238537	0.0518559	-0.238537	0.0518559	0.0933407	-0.238537	0.0518559	0.0933407	0.0933407	-0.198006	-0.154004	0.154004	-0.154004	0.154004	0.198006	-0.154004	0.154004
_____OTU563	0.12523	-0.12523	-0.12523	-0.12523	-0.0695721	0.320031	0	0	0	0.0440012	0.35201	-0.198006	-0.198006	-0.154004	0.154004	-0.198006	-0.154004	0.154004	-0.154004	0.154004	0.198006	-0.0933407	-0.0933407	-0.0518559	0.238537	-0.0933407	-0.0518559	0.238537	-0.0518559	0.238537	0.280022	-0.280022	-0.238537	0.0518559	-0.238537	0.0518559	0.0933407	-0.238537	0.0518559	0.0933407	0.0933407	-0.198006	-0.154004	0.154004	-0.154004	0.154004	0.198006	-0.154004	0.154004
_c:Sordariomycetes	0.325667	-0.527743	0.0870891	-0.0744322	0.186092	0.00332796	-0.159755	0.326312	0.198618	0.40458	0.260093	-0.348368	-0.476061	-0.270099	-0.414587	0.0100061	0.215968	0.0714809	0.0882745	-0.0562128	0.149749	-0.0857065	-0.206097	-0.0119144	-0.148138	0.252172	0.446354	0.310131	0.325964	0.18974	0.383923	-0.383923	-0.18974	-0.325964	-0.310131	-0.446354	-0.252172	0.148138	0.0119144	0.206097	0.0857065	-0.149749	0.0562128	-0.0882745	-0.0714809	-0.215968	-0.0100061	0.414587	0.270099
__o:Annulatascales	-0.13057	-0.0893371	0.281755	-0.13057	0.240523	-0.171802	-0.173851	0.119523	-0.206449	0.0869257	-0.239046	0.15212	-0.173851	0.119523	-0.206449	0.119523	0.412897	0.0869257	0.0869257	-0.239046	0.0543286	0.0460993	-0.261229	0.0153664	-0.291962	0.0153664	0.291962	-0.0153664	-0.0153664	-0.322695	-0.0460993	0.0460993	0.322695	0.0153664	0.0153664	-0.291962	-0.0153664	0.291962	-0.0153664	0.261229	-0.0460993	-0.0543286	0.239046	-0.0869257	-0.0869257	-0.412897	-0.119523	0.206449	-0.119523
___f:Annulatascaceae	-0.13057	-0.0893371	0.281755	-0.13057	0.240523	-0.171802	-0.173851	0.119523	-0.206449	0.0869257	-0.239046	0.15212	-0.173851	0.119523	-0.206449	0.119523	0.412897	0.0869257	0.0869257	-0.239046	0.0543286	0.0460993	-0.261229	0.0153664	-0.291962	0.0153664	0.291962	-0.0153664	-0.0153664	-0.322695	-0.0460993	0.0460993	0.322695	0.0153664	0.0153664	-0.291962	-0.0153664	0.291962	-0.0153664	0.261229	-0.0460993	-0.0543286	0.239046	-0.0869257	-0.0869257	-0.412897	-0.119523	0.206449	-0.119523
____g:Dictyosporella	-0.13057	-0.0893371	0.281755	-0.13057	0.240523	-0.171802	-0.173851	0.119523	-0.206449	0.0869257	-0.239046	0.15212	-0.173851	0.119523	-0.206449	0.119523	0.412897	0.0869257	0.0869257	-0.239046	0.0543286	0.0460993	-0.261229	0.0153664	-0.291962	0.0153664	0.291962	-0.0153664	-0.0153664	-0.322695	-0.0460993	0.0460993	0.322695	0.0153664	0.0153664	-0.291962	-0.0153664	0.291962	-0.0153664	0.261229	-0.0460993	-0.0543286	0.239046	-0.0869257	-0.0869257	-0.412897	-0.119523	0.206449	-0.119523
_____OTU622	-0.13057	-0.0893371	0.281755	-0.13057	0.240523	-0.171802	-0.173851	0.119523	-0.206449	0.0869257	-0.239046	0.15212	-0.173851	0.119523	-0.206449	0.119523	0.412897	0.0869257	0.0869257	-0.239046	0.0543286	0.0460993	-0.261229	0.0153664	-0.291962	0.0153664	0.291962	-0.0153664	-0.0153664	-0.322695	-0.0460993	0.0460993	0.322695	0.0153664	0.0153664	-0.291962	-0.0153664	0.291962	-0.0153664	0.261229	-0.0460993	-0.0543286	0.239046	-0.0869257	-0.0869257	-0.412897	-0.119523	0.206449	-0.119523
__o:Chaetosphaeriales	-0.0516171	-0.159053	0.12139	0.42104	-0.155752	-0.176008	-0.166549	0.0551605	0.292054	-0.16394	-0.179954	-0.0297748	0.207119	-0.248875	-0.264889	0.428829	-0.0271651	-0.0431794	0.209729	0.193714	-0.262279	-0.0665451	0.1568	-0.273115	-0.288213	0.36583	-0.0640846	-0.0791831	0.159261	0.144162	-0.285753	0.285753	-0.144162	-0.159261	0.0791831	0.0640846	-0.36583	0.288213	0.273115	-0.1568	0.0665451	0.262279	-0.193714	-0.209729	0.0431794	0.0271651	-0.428829	0.264889	0.248875
___f:Chaetosphaeriaceae	-0.0516171	-0.159053	0.12139	0.42104	-0.155752	-0.176008	-0.166549	0.0551605	0.292054	-0.16394	-0.179954	-0.0297748	0.207119	-0.248875	-0.264889	0.428829	-0.0271651	-0.0431794	0.209729	0.193714	-0.262279	-0.0665451	0.1568	-0.273115	-0.288213	0.36583	-0.0640846	-0.0791831	0.159261	0.144162	-0.285753	0.285753	-0.144162	-0.159261	0.0791831	0.0640846	-0.36583	0.288213	0.273115	-0.1568	0.0665451	0.262279	-0.193714	-0.209729	0.0431794	0.0271651	-0.428829	0.264889	0.248875
____g:Chaetosphaeria	0.257844	-0.187523	-0.187523	-0.0703211	0.281284	-0.0937614	0.0555937	0.0555937	0.14825	0.426218	0.129719	-0.2965	-0.203844	0.0741249	-0.222375	-0.203844	0.0741249	-0.222375	0.166781	-0.129719	0.14825	-0.0873571	0	0.262071	-0.0174714	0	0.262071	-0.0174714	0.349428	0.0698857	0.331957	-0.331957	-0.0698857	-0.349428	0.0174714	-0.262071	0	0.0174714	-0.262071	0	0.0873571	-0.14825	0.129719	-0.166781	0.222375	-0.0741249	0.203844	0.222375	-0.0741249
_____OTU564	0.340396	-0.101199	-0.101199	-0.101199	-0.0459995	0.0091999	0.189102	0.189102	0.189102	0.232741	0.27638	-0.16001	-0.16001	-0.116371	-0.0727316	-0.16001	-0.116371	-0.0727316	-0.116371	-0.0727316	-0.0290926	0.102858	0.102858	0.144001	0.185144	0.102858	0.144001	0.185144	0.144001	0.185144	0.226288	-0.226288	-0.185144	-0.144001	-0.185144	-0.144001	-0.102858	-0.185144	-0.144001	-0.102858	-0.102858	0.0290926	0.0727316	0.116371	0.0727316	0.116371	0.16001	0.0727316	0.116371
_____OTU589	-0.0516613	-0.167899	-0.167899	0.0258307	0.529528	-0.167899	-0.173578	-0.173578	-0.0204209	0.377787	-0.173578	-0.265472	-0.112315	0.285893	-0.265472	-0.112315	0.285893	-0.265472	0.43905	-0.112315	0.285893	-0.288795	-0.144398	0.231036	-0.288795	-0.144398	0.231036	-0.288795	0.375434	-0.144398	0.231036	-0.231036	0.144398	-0.375434	0.288795	-0.231036	0.144398	0.288795	-0.231036	0.144398	0.288795	-0.285893	0.112315	-0.43905	0.265472	-0.285893	0.112315	0.265472	-0.285893
____g:Chloridium	-0.0770138	-0.15263	0.127225	0.425497	-0.15293	-0.170149	-0.181549	0.0396954	0.275501	-0.181786	-0.195399	-0.0200845	0.215721	-0.241566	-0.255179	0.436965	-0.0203212	-0.0339345	0.215484	0.201871	-0.255416	-0.0763385	0.145981	-0.285153	-0.297988	0.354572	-0.0765617	-0.0893964	0.145757	0.132923	-0.298211	0.298211	-0.132923	-0.145757	0.0893964	0.0765617	-0.354572	0.297988	0.285153	-0.145981	0.0763385	0.255416	-0.201871	-0.215484	0.0339345	0.0203212	-0.436965	0.255179	0.241566
_____OTU27	-0.0770138	-0.15263	0.127225	0.425497	-0.15293	-0.170149	-0.181549	0.0396954	0.275501	-0.181786	-0.195399	-0.0200845	0.215721	-0.241566	-0.255179	0.436965	-0.0203212	-0.0339345	0.215484	0.201871	-0.255416	-0.0763385	0.145981	-0.285153	-0.297988	0.354572	-0.0765617	-0.0893964	0.145757	0.132923	-0.298211	0.298211	-0.132923	-0.145757	0.0893964	0.0765617	-0.354572	0.297988	0.285153	-0.145981	0.0763385	0.255416	-0.201871	-0.215484	0.0339345	0.0203212	-0.436965	0.255179	0.241566
____g:Dinemasporium	0.46986	-0.0963311	-0.0963311	-0.0963311	-0.0845354	-0.0963311	0.2953	0.2953	0.2953	0.304626	0.2953	-0.152313	-0.152313	-0.142988	-0.152313	-0.152313	-0.142988	-0.152313	-0.142988	-0.152313	-0.142988	0.206611	0.206611	0.215403	0.206611	0.206611	0.215403	0.206611	0.215403	0.206611	0.215403	-0.215403	-0.206611	-0.215403	-0.206611	-0.215403	-0.206611	-0.206611	-0.215403	-0.206611	-0.206611	0.142988	0.152313	0.142988	0.152313	0.142988	0.152313	0.152313	0.142988
_____OTU329	0.46986	-0.0963311	-0.0963311	-0.0963311	-0.0845354	-0.0963311	0.2953	0.2953	0.2953	0.304626	0.2953	-0.152313	-0.152313	-0.142988	-0.152313	-0.152313	-0.142988	-0.152313	-0.142988	-0.152313	-0.142988	0.206611	0.206611	0.215403	0.206611	0.206611	0.215403	0.206611	0.215403	0.206611	0.215403	-0.215403	-0.206611	-0.215403	-0.206611	-0.215403	-0.206611	-0.206611	-0.215403	-0.206611	-0.206611	0.142988	0.152313	0.142988	0.152313	0.142988	0.152313	0.152313	0.142988
__o:Coniochaetales	-0.243561	-0.290223	-0.0632763	-0.137511	0.131855	0.602716	-0.421993	-0.242576	-0.301264	-0.0883111	0.283937	-0.279465	-0.338153	-0.125201	0.247047	-0.158736	0.0542163	0.426464	-0.00447145	0.367777	0.580729	-0.445022	-0.500353	-0.29958	0.0513791	-0.331198	-0.130424	0.220535	-0.185755	0.165204	0.365977	-0.365977	-0.165204	0.185755	-0.220535	0.130424	0.331198	-0.0513791	0.29958	0.500353	0.445022	-0.580729	-0.367777	0.00447145	-0.426464	-0.0542163	0.158736	-0.247047	0.125201
___f:Coniochaetaceae	-0.243561	-0.290223	-0.0632763	-0.137511	0.131855	0.602716	-0.421993	-0.242576	-0.301264	-0.0883111	0.283937	-0.279465	-0.338153	-0.125201	0.247047	-0.158736	0.0542163	0.426464	-0.00447145	0.367777	0.580729	-0.445022	-0.500353	-0.29958	0.0513791	-0.331198	-0.130424	0.220535	-0.185755	0.165204	0.365977	-0.365977	-0.165204	0.185755	-0.220535	0.130424	0.331198	-0.0513791	0.29958	0.500353	0.445022	-0.580729	-0.367777	0.00447145	-0.426464	-0.0542163	0.158736	-0.247047	0.125201
____g:Coniochaeta	-0.243561	-0.290223	-0.0632763	-0.137511	0.131855	0.602716	-0.421993	-0.242576	-0.301264	-0.0883111	0.283937	-0.279465	-0.338153	-0.125201	0.247047	-0.158736	0.0542163	0.426464	-0.00447145	0.367777	0.580729	-0.445022	-0.500353	-0.29958	0.0513791	-0.331198	-0.130424	0.220535	-0.185755	0.165204	0.365977	-0.365977	-0.165204	0.185755	-0.220535	0.130424	0.331198	-0.0513791	0.29958	0.500353	0.445022	-0.580729	-0.367777	0.00447145	-0.426464	-0.0542163	0.158736	-0.247047	0.125201
_____OTU266	0.265921	-0.110551	-0.092624	-0.128478	-0.0746968	0.14043	0.12283	0.137003	0.108658	0.151176	0.321248	-0.160624	-0.18897	-0.146451	0.0236212	-0.174797	-0.132279	0.0377939	-0.160624	0.00944848	0.0519666	0.0467676	0.0200433	0.0601298	0.220476	0.0334054	0.0734919	0.233838	0.0467676	0.207114	0.2472	-0.2472	-0.207114	-0.0467676	-0.233838	-0.0734919	-0.0334054	-0.220476	-0.0601298	-0.0200433	-0.0467676	-0.0519666	-0.00944848	0.160624	-0.0377939	0.132279	0.174797	-0.0236212	0.146451
_____OTU352	0.0902944	-0.232186	-0.0773952	-0.128992	0.412774	-0.064496	-0.112175	0.0101977	-0.0305931	0.397711	0.0203954	-0.244745	-0.285536	0.142768	-0.234547	-0.163163	0.265141	-0.112175	0.22435	-0.152966	0.275338	-0.163446	-0.201904	0.201904	-0.153832	-0.0865305	0.317278	-0.038458	0.27882	-0.076916	0.326893	-0.326893	0.076916	-0.27882	0.038458	-0.317278	0.0865305	0.153832	-0.201904	0.201904	0.163446	-0.275338	0.152966	-0.22435	0.112175	-0.265141	0.163163	0.234547	-0.142768
_____OTU75	-0.271894	-0.269732	-0.0524328	-0.121622	0.104325	0.611355	-0.428192	-0.256403	-0.311102	-0.132475	0.268368	-0.254693	-0.309392	-0.130765	0.270077	-0.137603	0.0410244	0.441867	-0.0136748	0.387168	0.565795	-0.442785	-0.494356	-0.325944	0.0519738	-0.332391	-0.163979	0.213939	-0.21555	0.162368	0.330779	-0.330779	-0.162368	0.21555	-0.213939	0.163979	0.332391	-0.0519738	0.325944	0.494356	0.442785	-0.565795	-0.387168	0.0136748	-0.441867	-0.0410244	0.137603	-0.270077	0.130765
__o:Conioscyphales	0.319134	-0.0914407	0.181065	-0.0551066	-0.193176	-0.160475	0.180007	0.395442	0.208732	0.0995786	0.125431	0.070854	-0.115856	-0.225009	-0.199157	0.0995786	-0.00957486	0.0162773	-0.196285	-0.170433	-0.279586	0.30467	0.128639	0.0257277	0.0501013	0.331752	0.228841	0.253215	0.0528095	0.0771831	-0.0257277	0.0257277	-0.0771831	-0.0528095	-0.253215	-0.228841	-0.331752	-0.0501013	-0.0257277	-0.128639	-0.30467	0.279586	0.170433	0.196285	-0.0162773	0.00957486	-0.0995786	0.199157	0.225009
___f:Conioscyphaceae	0.319134	-0.0914407	0.181065	-0.0551066	-0.193176	-0.160475	0.180007	0.395442	0.208732	0.0995786	0.125431	0.070854	-0.115856	-0.225009	-0.199157	0.0995786	-0.00957486	0.0162773	-0.196285	-0.170433	-0.279586	0.30467	0.128639	0.0257277	0.0501013	0.331752	0.228841	0.253215	0.0528095	0.0771831	-0.0257277	0.0257277	-0.0771831	-0.0528095	-0.253215	-0.228841	-0.331752	-0.0501013	-0.0257277	-0.128639	-0.30467	0.279586	0.170433	0.196285	-0.0162773	0.00957486	-0.0995786	0.199157	0.225009
____g:Conioscypha	0.319134	-0.0914407	0.181065	-0.0551066	-0.193176	-0.160475	0.180007	0.395442	0.208732	0.0995786	0.125431	0.070854	-0.115856	-0.225009	-0.199157	0.0995786	-0.00957486	0.0162773	-0.196285	-0.170433	-0.279586	0.30467	0.128639	0.0257277	0.0501013	0.331752	0.228841	0.253215	0.0528095	0.0771831	-0.0257277	0.0257277	-0.0771831	-0.0528095	-0.253215	-0.228841	-0.331752	-0.0501013	-0.0257277	-0.128639	-0.30467	0.279586	0.170433	0.196285	-0.0162773	0.00957486	-0.0995786	0.199157	0.225009
_____OTU267	0.268523	-0.10863	0.184305	-0.00976449	-0.167217	-0.167217	0.126407	0.357992	0.204567	0.0800899	0.0800899	0.0598262	-0.093599	-0.218076	-0.218076	0.137986	0.0135091	0.0135091	-0.139916	-0.139916	-0.264393	0.25655	0.1119	-0.00545851	-0.00545851	0.33024	0.212882	0.212882	0.0682314	0.0682314	-0.0491266	0.0491266	-0.0682314	-0.0682314	-0.212882	-0.212882	-0.33024	0.00545851	0.00545851	-0.1119	-0.25655	0.264393	0.139916	0.139916	-0.0135091	-0.0135091	-0.137986	0.218076	0.218076
_____OTU430	0.241206	0.0748572	-0.00831746	-0.207937	-0.124762	0.0249524	0.24987	0.184115	0.0263021	0.0920575	0.210417	0.0526043	-0.105209	-0.0394532	0.0789064	-0.170964	-0.105209	0.0131511	-0.263021	-0.144662	-0.0789064	0.22938	0.0805931	0.142588	0.254178	0.0185984	0.0805931	0.192184	-0.0681942	0.0433963	0.105391	-0.105391	-0.0433963	0.0681942	-0.192184	-0.0805931	-0.0185984	-0.254178	-0.142588	-0.0805931	-0.22938	0.0789064	0.144662	0.263021	-0.0131511	0.105209	0.170964	-0.0789064	0.0394532
__o:Diaporthales	0.087999	-0.215409	0.482105	-0.0259138	-0.192734	-0.136047	-0.100726	0.450707	0.0490826	-0.0828003	-0.0379857	0.210842	-0.190782	-0.322665	-0.27785	0.360651	0.228768	0.273582	-0.172856	-0.128042	-0.259925	0.264374	-0.11428	-0.238621	-0.196369	0.405615	0.281275	0.323526	-0.0973798	-0.0551283	-0.179469	0.179469	0.0551283	0.0973798	-0.323526	-0.281275	-0.405615	0.196369	0.238621	0.11428	-0.264374	0.259925	0.128042	0.172856	-0.273582	-0.228768	-0.360651	0.27785	0.322665
___f:Diaporthaceae	-0.100974	-0.159604	-0.0423439	-0.100974	-0.0618873	0.465783	-0.206005	-0.113303	-0.159654	-0.128753	0.288407	-0.159654	-0.206005	-0.175104	0.242056	-0.113303	-0.082402	0.334758	-0.128753	0.288407	0.319308	-0.225785	-0.269485	-0.240351	0.152951	-0.182084	-0.152951	0.240351	-0.196651	0.196651	0.225785	-0.225785	-0.196651	0.196651	-0.240351	0.152951	0.182084	-0.152951	0.240351	0.269485	0.225785	-0.319308	-0.288407	0.128753	-0.334758	0.082402	0.113303	-0.242056	0.175104
____g:Diaporthe	-0.100974	-0.159604	-0.0423439	-0.100974	-0.0618873	0.465783	-0.206005	-0.113303	-0.159654	-0.128753	0.288407	-0.159654	-0.206005	-0.175104	0.242056	-0.113303	-0.082402	0.334758	-0.128753	0.288407	0.319308	-0.225785	-0.269485	-0.240351	0.152951	-0.182084	-0.152951	0.240351	-0.196651	0.196651	0.225785	-0.225785	-0.196651	0.196651	-0.240351	0.152951	0.182084	-0.152951	0.240351	0.269485	0.225785	-0.319308	-0.288407	0.128753	-0.334758	0.082402	0.113303	-0.242056	0.175104
_____OTU620	-0.101952	-0.121685	-0.0427541	-0.101952	-0.121685	0.490028	-0.176801	-0.1144	-0.161201	-0.176801	0.306801	-0.13	-0.176801	-0.192401	0.291201	-0.1144	-0.13	0.353601	-0.176801	0.306801	0.291201	-0.198556	-0.24268	-0.257388	0.198556	-0.183848	-0.198556	0.257388	-0.24268	0.213264	0.198556	-0.198556	-0.213264	0.24268	-0.257388	0.198556	0.183848	-0.198556	0.257388	0.24268	0.198556	-0.291201	-0.306801	0.176801	-0.353601	0.13	0.1144	-0.291201	0.192401
_____OTU959	0	-0.147043	0	0	0.220564	-0.0735215	-0.116248	0	0	0.174371	-0.0581238	-0.116248	-0.116248	0.0581238	-0.174371	0	0.174371	-0.0581238	0.174371	-0.0581238	0.116248	-0.109599	-0.109599	0.0547997	-0.164399	0	0.164399	-0.0547997	0.164399	-0.0547997	0.109599	-0.109599	0.0547997	-0.164399	0.0547997	-0.164399	0	0.164399	-0.0547997	0.109599	0.109599	-0.116248	0.0581238	-0.174371	0.0581238	-0.174371	0	0.174371	-0.0581238
___f:Melanconiellaceae	0.0449038	-0.153391	0.48083	-0.00790307	-0.181411	-0.183028	-0.085767	0.415629	0.0292517	-0.107919	-0.109197	0.258863	-0.127514	-0.264685	-0.265963	0.373882	0.236711	0.235433	-0.149666	-0.150944	-0.288115	0.277528	-0.0867525	-0.216078	-0.217283	0.385968	0.256643	0.255438	-0.107637	-0.108842	-0.238168	0.238168	0.108842	0.107637	-0.255438	-0.256643	-0.385968	0.217283	0.216078	0.0867525	-0.277528	0.288115	0.150944	0.149666	-0.235433	-0.236711	-0.373882	0.265963	0.264685
____g:Melanconiella	0.0449038	-0.153391	0.48083	-0.00790307	-0.181411	-0.183028	-0.085767	0.415629	0.0292517	-0.107919	-0.109197	0.258863	-0.127514	-0.264685	-0.265963	0.373882	0.236711	0.235433	-0.149666	-0.150944	-0.288115	0.277528	-0.0867525	-0.216078	-0.217283	0.385968	0.256643	0.255438	-0.107637	-0.108842	-0.238168	0.238168	0.108842	0.107637	-0.255438	-0.256643	-0.385968	0.217283	0.216078	0.0867525	-0.277528	0.288115	0.150944	0.149666	-0.235433	-0.236711	-0.373882	0.265963	0.264685
_____OTU73	0.0449038	-0.153391	0.48083	-0.00790307	-0.181411	-0.183028	-0.085767	0.415629	0.0292517	-0.107919	-0.109197	0.258863	-0.127514	-0.264685	-0.265963	0.373882	0.236711	0.235433	-0.149666	-0.150944	-0.288115	0.277528	-0.0867525	-0.216078	-0.217283	0.385968	0.256643	0.255438	-0.107637	-0.108842	-0.238168	0.238168	0.108842	0.107637	-0.255438	-0.256643	-0.385968	0.217283	0.216078	0.0867525	-0.277528	0.288115	0.150944	0.149666	-0.235433	-0.236711	-0.373882	0.265963	0.264685
___f:Stilbosporaceae	0.20272	-0.253699	0.00677061	-0.0673078	-0.0410219	0.152538	-0.0403022	0.165617	0.107053	0.127834	0.280856	-0.195214	-0.253778	-0.232997	-0.0799747	-0.0478589	-0.0270781	0.125944	-0.0856422	0.0673803	0.0881611	-0.0329508	-0.0881656	-0.0685732	0.0756977	0.105977	0.125569	0.26984	0.0703544	0.214625	0.234218	-0.234218	-0.214625	-0.0703544	-0.26984	-0.125569	-0.105977	-0.0756977	0.0685732	0.0881656	0.0329508	-0.0881611	-0.0673803	0.0856422	-0.125944	0.0270781	0.0478589	0.0799747	0.232997
____g:Stilbospora	0.20272	-0.253699	0.00677061	-0.0673078	-0.0410219	0.152538	-0.0403022	0.165617	0.107053	0.127834	0.280856	-0.195214	-0.253778	-0.232997	-0.0799747	-0.0478589	-0.0270781	0.125944	-0.0856422	0.0673803	0.0881611	-0.0329508	-0.0881656	-0.0685732	0.0756977	0.105977	0.125569	0.26984	0.0703544	0.214625	0.234218	-0.234218	-0.214625	-0.0703544	-0.26984	-0.125569	-0.105977	-0.0756977	0.0685732	0.0881656	0.0329508	-0.0881611	-0.0673803	0.0856422	-0.125944	0.0270781	0.0478589	0.0799747	0.232997
_____OTU123	-0.215743	-0.311071	0.05519	0.0802764	0.0852937	0.306054	-0.416483	-0.126928	-0.107096	-0.103129	0.0713971	-0.202292	-0.182459	-0.178493	-0.00396651	0.107096	0.111062	0.285588	0.130895	0.305421	0.309387	-0.351528	-0.332829	-0.32909	-0.164545	-0.0598345	-0.0560949	0.10845	-0.0373966	0.127148	0.130888	-0.130888	-0.127148	0.0373966	-0.10845	0.0560949	0.0598345	0.164545	0.32909	0.332829	0.351528	-0.309387	-0.305421	-0.130895	-0.285588	-0.111062	-0.107096	0.00396651	0.178493
_____OTU272	0.324821	-0.112226	-0.0207513	-0.112226	-0.0868166	0.00719943	0.168071	0.240388	0.168071	0.188159	0.262485	-0.105128	-0.177445	-0.157357	-0.0830311	-0.105128	-0.0850399	-0.0107137	-0.157357	-0.0830311	-0.0629429	0.142992	0.0748102	0.0937495	0.163825	0.142992	0.161931	0.232006	0.0937495	0.163825	0.182764	-0.182764	-0.163825	-0.0937495	-0.232006	-0.161931	-0.142992	-0.163825	-0.0937495	-0.0748102	-0.142992	0.0629429	0.0830311	0.157357	0.0107137	0.0850399	0.105128	0.0830311	0.157357
__o:Glomerellales	-0.0147126	-0.405762	0.155148	-0.0348842	-0.108181	0.408391	-0.332414	0.111024	-0.0392097	-0.0971559	0.31123	-0.198127	-0.348361	-0.406307	0.0020789	0.095077	0.0371308	0.445517	-0.113103	0.295283	0.237337	-0.197762	-0.339404	-0.394036	-0.00900612	0.0786733	0.0240411	0.409071	-0.117601	0.26743	0.212798	-0.212798	-0.26743	0.117601	-0.409071	-0.0240411	-0.0786733	0.00900612	0.394036	0.339404	0.197762	-0.237337	-0.295283	0.113103	-0.445517	-0.0371308	-0.095077	-0.0020789	0.406307
___f:Glomerellaceae	-0.214147	-0.39868	0.299564	0.0106771	0.0356576	0.266928	-0.484482	0.0675281	-0.160857	-0.141108	0.0417272	-0.078358	-0.306743	-0.286994	-0.104159	0.245267	0.265016	0.447851	0.0366308	0.219466	0.239215	-0.233492	-0.448816	-0.430196	-0.257818	0.0716243	0.0902437	0.262623	-0.12508	0.0472991	0.0659184	-0.0659184	-0.0472991	0.12508	-0.262623	-0.0902437	-0.0716243	0.257818	0.430196	0.448816	0.233492	-0.239215	-0.219466	-0.0366308	-0.447851	-0.265016	-0.245267	0.104159	0.286994
____g:Colletotrichum	-0.214147	-0.39868	0.299564	0.0106771	0.0356576	0.266928	-0.484482	0.0675281	-0.160857	-0.141108	0.0417272	-0.078358	-0.306743	-0.286994	-0.104159	0.245267	0.265016	0.447851	0.0366308	0.219466	0.239215	-0.233492	-0.448816	-0.430196	-0.257818	0.0716243	0.0902437	0.262623	-0.12508	0.0472991	0.0659184	-0.0659184	-0.0472991	0.12508	-0.262623	-0.0902437	-0.0716243	0.257818	0.430196	0.448816	0.233492	-0.239215	-0.219466	-0.0366308	-0.447851	-0.265016	-0.245267	0.104159	0.286994
_____OTU118	-0.070146	-0.211749	0.509378	-0.00852241	-0.181593	-0.0373675	-0.222858	0.347243	-0.0621928	-0.199017	-0.0849969	0.235296	-0.17414	-0.310964	-0.196944	0.395961	0.259137	0.373157	-0.150299	-0.0362792	-0.173103	0.169556	-0.216464	-0.345464	-0.237964	0.321032	0.192033	0.299532	-0.193987	-0.086488	-0.215487	0.215487	0.086488	0.193987	-0.299532	-0.192033	-0.321032	0.237964	0.345464	0.216464	-0.169556	0.173103	0.0362792	0.150299	-0.373157	-0.259137	-0.395961	0.196944	0.310964
_____OTU124	-0.287422	-0.347189	-0.154191	0.160832	0.372508	0.255463	-0.501705	-0.349126	-0.100078	0.0672658	-0.0252657	-0.396376	-0.147329	0.0200157	-0.0725158	0.00525002	0.172594	0.0800627	0.421642	0.32911	0.496455	-0.587939	-0.353135	-0.195361	-0.2826	-0.209282	-0.0515085	-0.138748	0.183296	0.0960563	0.25383	-0.25383	-0.0960563	-0.183296	0.138748	0.0515085	0.209282	0.2826	0.195361	0.353135	0.587939	-0.496455	-0.32911	-0.421642	-0.0800627	-0.172594	-0.00525002	0.0725158	-0.0200157
_____OTU449	0.317604	-0.102754	-0.112096	0.158802	-0.130778	-0.130778	0.169854	0.162469	0.376633	0.147699	0.147699	-0.169854	0.0443097	-0.184624	-0.184624	0.0369248	-0.192009	-0.192009	0.0221549	0.0221549	-0.206779	0.0765886	0.278504	0.0626634	0.0626634	0.271541	0.0557008	0.0557008	0.257616	0.257616	0.0417756	-0.0417756	-0.257616	-0.257616	-0.0557008	-0.0557008	-0.271541	-0.0626634	-0.0626634	-0.278504	-0.0765886	0.206779	-0.0221549	-0.0221549	0.192009	0.192009	-0.0369248	0.184624	0.184624
_____OTU573	-0.0586161	-0.0976934	-0.110719	-0.123745	-0.123745	0.514519	-0.123574	-0.133871	-0.144169	-0.144169	0.360423	-0.164765	-0.175062	-0.175062	0.329529	-0.18536	-0.18536	0.319232	-0.195658	0.308934	0.308934	-0.199031	-0.20874	-0.20874	0.266993	-0.218449	-0.218449	0.257285	-0.228158	0.247576	0.247576	-0.247576	-0.247576	0.228158	-0.257285	0.218449	0.218449	-0.266993	0.20874	0.20874	0.199031	-0.308934	-0.308934	0.195658	-0.319232	0.18536	0.18536	-0.329529	0.175062
_____OTU74	-0.277315	-0.384875	0.144145	-0.114877	0.124389	0.508532	-0.523507	-0.10528	-0.310055	-0.120898	0.182793	-0.190313	-0.395088	-0.205932	0.0977598	0.0231384	0.212295	0.515987	0.00751999	0.311212	0.500368	-0.386127	-0.579191	-0.400853	-0.114529	-0.184883	-0.00654453	0.279779	-0.199608	0.0867151	0.265054	-0.265054	-0.0867151	0.199608	-0.279779	0.00654453	0.184883	0.114529	0.400853	0.579191	0.386127	-0.500368	-0.311212	-0.00751999	-0.515987	-0.212295	-0.0231384	-0.0977598	0.205932
___f:Plectosphaerellaceae	0.0416739	-0.333445	0.0878858	-0.0407699	-0.127119	0.371774	-0.230666	0.102426	0.000714666	-0.0675502	0.32686	-0.194132	-0.295843	-0.364108	0.0303018	0.0372484	-0.0310165	0.363393	-0.132728	0.261682	0.193417	-0.151967	-0.247862	-0.312222	0.0596307	0.06618	0.00181924	0.373672	-0.094075	0.277778	0.213417	-0.213417	-0.277778	0.094075	-0.373672	-0.00181924	-0.06618	-0.0596307	0.312222	0.247862	0.151967	-0.193417	-0.261682	0.132728	-0.363393	0.0310165	-0.0372484	-0.0303018	0.364108
____g:Acremonium_Glom	-0.0740232	-0.236183	-0.0280778	0.0412908	-0.0722214	0.369215	-0.24524	-0.0807179	-0.0258772	-0.115616	0.23337	-0.208917	-0.154076	-0.243815	0.105171	0.0104458	-0.0792934	0.269693	-0.0244528	0.324533	0.234794	-0.252142	-0.200438	-0.285045	0.0439822	-0.0453252	-0.129932	0.199095	-0.0782279	0.250799	0.166192	-0.166192	-0.250799	0.0782279	-0.199095	0.129932	0.0453252	-0.0439822	0.285045	0.200438	0.252142	-0.234794	-0.324533	0.0244528	-0.269693	0.0792934	-0.0104458	-0.105171	0.243815
_____OTU173	-0.033547	-0.239622	0.0143773	-0.0814713	-0.0527167	0.392979	-0.215959	-0.015155	-0.09093	-0.0681975	0.284156	-0.178071	-0.253846	-0.231114	0.12124	-0.0530425	-0.03031	0.322044	-0.106085	0.246269	0.269001	-0.192892	-0.264333	-0.242901	0.0893017	-0.0750134	-0.053581	0.278621	-0.125022	0.20718	0.228612	-0.228612	-0.20718	0.125022	-0.278621	0.053581	0.0750134	-0.0893017	0.242901	0.264333	0.192892	-0.269001	-0.246269	0.106085	-0.322044	0.03031	0.0530425	-0.12124	0.231114
_____OTU214	-0.119431	-0.0987937	-0.0426131	0.00439508	-0.114845	0.371289	-0.172522	-0.128108	-0.0909443	-0.185212	0.199111	-0.111792	-0.0746287	-0.168896	0.215426	-0.030214	-0.124482	0.259841	-0.0873186	0.297004	0.202736	-0.194417	-0.15938	-0.248256	0.114087	-0.117505	-0.206382	0.155961	-0.171344	0.190999	0.102123	-0.102123	-0.190999	0.171344	-0.155961	0.206382	0.117505	-0.114087	0.248256	0.15938	0.194417	-0.202736	-0.297004	0.0873186	-0.259841	0.124482	0.030214	-0.215426	0.168896
_____OTU247	0.127163	-0.144855	-0.131586	0.186874	0.0807207	-0.118317	-0.0139869	-0.00349673	0.248268	0.164346	0.00699346	-0.218545	0.0332189	-0.0507026	-0.208055	0.0437091	-0.0402124	-0.197565	0.211552	0.0541993	-0.0297222	-0.111265	0.126101	0.0469786	-0.101375	0.135991	0.0568689	-0.0914847	0.294235	0.145881	0.0667591	-0.0667591	-0.145881	-0.294235	0.0914847	-0.0568689	-0.135991	0.101375	-0.0469786	-0.126101	0.111265	0.0297222	-0.0541993	-0.211552	0.197565	0.0402124	-0.0437091	0.208055	0.0507026
_____OTU57	-0.0122469	-0.169707	0.208198	0.103224	0.0927267	-0.222194	-0.143847	0.154913	0.0719237	0.0636248	-0.185342	0.0304293	-0.0525596	-0.0608585	-0.309825	0.2462	0.237902	-0.0110652	0.154913	-0.0940541	-0.102353	0.0195607	-0.058682	-0.0665063	-0.301234	0.222992	0.215167	-0.0195607	0.136925	-0.0978034	-0.105628	0.105628	0.0978034	-0.136925	0.0195607	-0.215167	-0.222992	0.301234	0.0665063	0.058682	-0.0195607	0.102353	0.0940541	-0.154913	0.0110652	-0.237902	-0.2462	0.309825	0.0608585
____g:Acrostalagmus	-0.121364	-0.121364	-0.0551653	0.364091	0.0992976	-0.165496	-0.191893	-0.139558	0.191893	-0.0174448	-0.226783	-0.139558	0.191893	-0.0174448	-0.226783	0.244227	0.0348896	-0.174448	0.366341	0.157003	-0.0523344	-0.222036	0.0904592	-0.106906	-0.304272	0.139801	-0.0575649	-0.25493	0.25493	0.0575649	-0.139801	0.139801	-0.0575649	-0.25493	0.25493	0.0575649	-0.139801	0.304272	0.106906	-0.0904592	0.222036	0.0523344	-0.157003	-0.366341	0.174448	-0.0348896	-0.244227	0.226783	0.0174448
_____OTU80	-0.121364	-0.121364	-0.0551653	0.364091	0.0992976	-0.165496	-0.191893	-0.139558	0.191893	-0.0174448	-0.226783	-0.139558	0.191893	-0.0174448	-0.226783	0.244227	0.0348896	-0.174448	0.366341	0.157003	-0.0523344	-0.222036	0.0904592	-0.106906	-0.304272	0.139801	-0.0575649	-0.25493	0.25493	0.0575649	-0.139801	0.139801	-0.0575649	-0.25493	0.25493	0.0575649	-0.139801	0.304272	0.106906	-0.0904592	0.222036	0.0523344	-0.157003	-0.366341	0.174448	-0.0348896	-0.244227	0.226783	0.0174448
____g:Gibellulopsis	-0.126884	-0.246944	-0.0142122	-0.0788599	0.177884	0.289016	-0.295537	-0.111546	-0.162655	0.0403189	0.128177	-0.206462	-0.257571	-0.0545968	0.0332611	-0.07358	0.129394	0.217252	0.0782852	0.166143	0.369117	-0.289228	-0.337413	-0.146048	-0.0632148	-0.163946	0.0274199	0.110253	-0.0207657	0.0620676	0.253433	-0.253433	-0.0620676	0.0207657	-0.110253	-0.0274199	0.163946	0.0632148	0.146048	0.337413	0.289228	-0.369117	-0.166143	-0.0782852	-0.217252	-0.129394	0.07358	-0.0332611	0.0545968
_____OTU60	-0.126884	-0.246944	-0.0142122	-0.0788599	0.177884	0.289016	-0.295537	-0.111546	-0.162655	0.0403189	0.128177	-0.206462	-0.257571	-0.0545968	0.0332611	-0.07358	0.129394	0.217252	0.0782852	0.166143	0.369117	-0.289228	-0.337413	-0.146048	-0.0632148	-0.163946	0.0274199	0.110253	-0.0207657	0.0620676	0.253433	-0.253433	-0.0620676	0.0207657	-0.110253	-0.0274199	0.163946	0.0632148	0.146048	0.337413	0.289228	-0.369117	-0.166143	-0.0782852	-0.217252	-0.129394	0.07358	-0.0332611	0.0545968
____g:Plectosphaerella	0.123966	-0.278524	0.124385	-0.0276642	-0.233927	0.291764	-0.122188	0.196339	0.0761336	-0.0869311	0.328663	-0.121858	-0.242063	-0.405128	0.010467	0.0764641	-0.0866006	0.328994	-0.206806	0.208789	0.0457242	-0.0224895	-0.13582	-0.289559	0.102267	0.16449	0.0107513	0.402578	-0.102579	0.289247	0.135508	-0.135508	-0.289247	0.102579	-0.402578	-0.0107513	-0.16449	-0.102267	0.289559	0.13582	0.0224895	-0.0457242	-0.208789	0.206806	-0.328994	0.0866006	-0.0764641	-0.010467	0.405128
_____OTU241	-0.261712	-0.104685	0.157027	-0.0523424	0.523424	-0.261712	-0.289662	-0.0827606	-0.248282	0.206901	-0.413803	0.0413803	-0.124141	0.331042	-0.289662	0.0827606	0.537944	-0.0827606	0.372423	-0.248282	0.206901	-0.156055	-0.31211	0.117041	-0.468165	-0.117041	0.31211	-0.273096	0.156055	-0.429151	0	0	0.429151	-0.156055	0.273096	-0.31211	0.117041	0.468165	-0.117041	0.31211	0.156055	-0.206901	0.248282	-0.372423	0.0827606	-0.537944	-0.0827606	0.289662	-0.331042
_____OTU44	0.343289	-0.261073	0.0263568	0.00618245	-0.232005	0.11725	0.0649973	0.29223	0.276281	0.0879778	0.364088	-0.185559	-0.201509	-0.389812	-0.113702	0.0257245	-0.162579	0.113531	-0.178528	0.0975816	-0.0907218	0.0809252	0.0658881	-0.111646	0.148673	0.280126	0.102591	0.36291	0.0875544	0.347873	0.170339	-0.170339	-0.347873	-0.0875544	-0.36291	-0.102591	-0.280126	-0.148673	0.111646	-0.0658881	-0.0809252	0.0907218	-0.0975816	0.178528	-0.113531	0.162579	-0.0257245	0.113702	0.389812
_____OTU69	-0.152815	-0.176979	0.171162	-0.0503416	-0.140733	0.349706	-0.260725	0.0145044	-0.160609	-0.23207	0.155657	-0.00459894	-0.179713	-0.251173	0.136553	0.0955165	0.024056	0.411782	-0.151058	0.236669	0.165208	-0.118237	-0.283336	-0.35071	0.0148422	-0.0238476	-0.0912212	0.274331	-0.25632	0.109232	0.0418584	-0.0418584	-0.109232	0.25632	-0.274331	0.0912212	0.0238476	-0.0148422	0.35071	0.283336	0.118237	-0.165208	-0.236669	0.151058	-0.411782	-0.024056	-0.0955165	-0.136553	0.251173
__o:Hypocreales	0.220087	-0.309052	-0.217383	-0.0637275	0.461329	-0.0912532	-0.0703333	0.00213758	0.123613	0.538707	0.101852	-0.416184	-0.294708	0.120385	-0.316469	-0.222237	0.192856	-0.243998	0.314332	-0.122523	0.292571	-0.228339	-0.113811	0.277544	-0.134327	-0.0454843	0.34587	-0.0660008	0.460398	0.0485273	0.439881	-0.439881	-0.0485273	-0.460398	0.0660008	-0.34587	0.0454843	0.134327	-0.277544	0.113811	0.228339	-0.292571	0.122523	-0.314332	0.243998	-0.192856	0.222237	0.316469	-0.120385
___f:Bionectriaceae	0.00101061	-0.448207	0.186458	0.228399	0.057605	-0.0252653	-0.35354	0.148207	0.181364	0.0463397	-0.019175	-0.206931	-0.173774	-0.308798	-0.374313	0.327973	0.192949	0.127434	0.226106	0.160591	0.0255667	-0.194343	-0.163082	-0.290384	-0.352152	0.309969	0.182667	0.120899	0.213928	0.15216	0.0248578	-0.0248578	-0.15216	-0.213928	-0.120899	-0.182667	-0.309969	0.352152	0.290384	0.163082	0.194343	-0.0255667	-0.160591	-0.226106	-0.127434	-0.192949	-0.327973	0.374313	0.308798
____g:Clonostachys	-0.129478	-0.0747864	0.186241	-0.103375	0.0992318	0.0221666	-0.161485	0.0448752	-0.184086	-0.0239116	-0.084837	0.0881126	-0.140849	0.0193258	-0.0415996	0.0655112	0.225686	0.164761	-0.00327556	-0.064201	0.0959739	-0.0134338	-0.229301	-0.0782866	-0.135728	-0.0347426	0.116272	0.0588307	-0.0995953	-0.157036	-0.00602204	0.00602204	0.157036	0.0995953	-0.0588307	-0.116272	0.0347426	0.135728	0.0782866	0.229301	0.0134338	-0.0959739	0.064201	0.00327556	-0.164761	-0.225686	-0.0655112	0.0415996	-0.0193258
_____OTU77	-0.0733433	-0.373814	-0.125393	-0.189273	0.267348	0.494475	-0.353509	-0.157115	-0.207616	0.153374	0.332934	-0.394658	-0.445159	-0.0841688	0.0953913	-0.248765	0.112225	0.291785	0.0617238	0.241284	0.602274	-0.426754	-0.474367	-0.134022	0.0352689	-0.289205	0.0511399	0.220431	0.00352689	0.172818	0.513163	-0.513163	-0.172818	-0.00352689	-0.220431	-0.0511399	0.289205	-0.0352689	0.134022	0.474367	0.426754	-0.602274	-0.241284	-0.0617238	-0.291785	-0.112225	0.248765	-0.0953913	0.0841688
_____OTU78	-0.106625	0.142571	0.295586	-0.00461473	-0.0483333	-0.278584	0.0284181	0.149387	-0.0879424	-0.122505	-0.304534	0.346393	0.109064	0.0745014	-0.107528	0.230033	0.19547	0.013441	-0.0418591	-0.223888	-0.258451	0.247109	0.0233532	-0.00923266	-0.180852	0.137404	0.104818	-0.066801	-0.118938	-0.290557	-0.323143	0.323143	0.290557	0.118938	0.066801	-0.104818	-0.137404	0.180852	0.00923266	-0.0233532	-0.247109	0.258451	0.223888	0.0418591	-0.013441	-0.19547	-0.230033	0.107528	-0.0745014
____g:Gliomastix	0.0614698	-0.478731	0.126896	0.309858	0.0197823	-0.039275	-0.329874	0.148916	0.29356	0.0642354	0.0175465	-0.27815	-0.133506	-0.362831	-0.40952	0.345284	0.115959	0.0692705	0.260603	0.213915	-0.0154104	-0.216425	-0.0800537	-0.296263	-0.340282	0.371354	0.155144	0.111126	0.291516	0.247497	0.0312878	-0.0312878	-0.247497	-0.291516	-0.111126	-0.155144	-0.371354	0.340282	0.296263	0.0800537	0.216425	0.0154104	-0.213915	-0.260603	-0.0692705	-0.115959	-0.345284	0.40952	0.362831
_____OTU104	-0.267482	-0.37253	-0.0252892	0.0885124	0.205232	0.371557	-0.505974	-0.231456	-0.141488	-0.0492133	0.0822785	-0.314504	-0.224536	-0.132261	-0.000768958	0.0499823	0.142257	0.273749	0.232225	0.363717	0.455992	-0.495887	-0.411064	-0.324066	-0.200095	-0.152246	-0.0652482	0.0587234	0.0195745	0.143546	0.230544	-0.230544	-0.143546	-0.0195745	-0.0587234	0.0652482	0.152246	0.200095	0.324066	0.411064	0.495887	-0.455992	-0.363717	-0.232225	-0.273749	-0.142257	-0.0499823	0.000768958	0.132261
_____OTU24	0.123344	-0.435913	0.142048	0.314751	-0.022549	-0.121681	-0.247107	0.209811	0.346344	0.0796855	0.0013144	-0.23232	-0.0957869	-0.362446	-0.440817	0.361131	0.0944725	0.0161014	0.231006	0.152635	-0.114024	-0.127098	0.00162649	-0.249782	-0.323671	0.432413	0.181005	0.107116	0.30973	0.235841	-0.0155678	0.0155678	-0.235841	-0.30973	-0.107116	-0.181005	-0.432413	0.323671	0.249782	-0.00162649	0.127098	0.114024	-0.152635	-0.231006	-0.0161014	-0.0944725	-0.361131	0.440817	0.362446
___f:Clavicipitaceae	0.0748765	-0.202211	0.00762216	-0.18069	0.0775667	0.222836	-0.100667	0.0652209	-0.0836529	0.120517	0.235362	-0.153836	-0.30271	-0.0985403	0.0163052	-0.136822	0.0673477	0.182193	-0.0815261	0.0333194	0.237489	-0.0892286	-0.229588	-0.037095	0.0711824	-0.0731875	0.119306	0.227583	-0.0210539	0.0872234	0.279717	-0.279717	-0.0872234	0.0210539	-0.227583	-0.119306	0.0731875	-0.0711824	0.037095	0.229588	0.0892286	-0.237489	-0.0333194	0.0815261	-0.182193	-0.0673477	0.136822	-0.0163052	0.0985403
____g:Claviceps	-0.182885	-0.182885	-0.0261265	-0.0261265	0.287391	0.130632	-0.289167	-0.165238	-0.165238	0.0826192	-0.0413096	-0.165238	-0.165238	0.0826192	-0.0413096	-0.0413096	0.206548	0.0826192	0.206548	0.0826192	0.330477	-0.292103	-0.292103	-0.0584206	-0.175262	-0.175262	0.0584206	-0.0584206	0.0584206	-0.0584206	0.175262	-0.175262	0.0584206	-0.0584206	0.0584206	-0.0584206	0.175262	0.175262	0.0584206	0.292103	0.292103	-0.330477	-0.0826192	-0.206548	-0.0826192	-0.206548	0.0413096	0.0413096	-0.0826192
_____OTU472	-0.182885	-0.182885	-0.0261265	-0.0261265	0.287391	0.130632	-0.289167	-0.165238	-0.165238	0.0826192	-0.0413096	-0.165238	-0.165238	0.0826192	-0.0413096	-0.0413096	0.206548	0.0826192	0.206548	0.0826192	0.330477	-0.292103	-0.292103	-0.0584206	-0.175262	-0.175262	0.0584206	-0.0584206	0.0584206	-0.0584206	0.175262	-0.175262	0.0584206	-0.0584206	0.0584206	-0.0584206	0.175262	0.175262	0.0584206	0.292103	0.292103	-0.330477	-0.0826192	-0.206548	-0.0826192	-0.206548	0.0413096	0.0413096	-0.0826192
____g:Collarina	-0.0766261	-0.105361	-0.134096	-0.134096	0.469335	-0.0191565	-0.143873	-0.16659	-0.16659	0.310464	-0.0757228	-0.189307	-0.189307	0.287747	-0.0984397	-0.212024	0.26503	-0.121157	0.26503	-0.121157	0.355897	-0.235594	-0.235594	0.214176	-0.149924	-0.257012	0.192759	-0.171341	0.192759	-0.171341	0.278429	-0.278429	0.171341	-0.192759	0.171341	-0.192759	0.257012	0.149924	-0.214176	0.235594	0.235594	-0.355897	0.121157	-0.26503	0.121157	-0.26503	0.212024	0.0984397	-0.287747
_____OTU790	-0.0766261	-0.105361	-0.134096	-0.134096	0.469335	-0.0191565	-0.143873	-0.16659	-0.16659	0.310464	-0.0757228	-0.189307	-0.189307	0.287747	-0.0984397	-0.212024	0.26503	-0.121157	0.26503	-0.121157	0.355897	-0.235594	-0.235594	0.214176	-0.149924	-0.257012	0.192759	-0.171341	0.192759	-0.171341	0.278429	-0.278429	0.171341	-0.192759	0.171341	-0.192759	0.257012	0.149924	-0.214176	0.235594	0.235594	-0.355897	0.121157	-0.26503	0.121157	-0.26503	0.212024	0.0984397	-0.287747
____g:Metarhizium	-0.179864	-0.202038	0.115803	-0.12073	0.197111	0.189719	-0.30192	-0.0506447	-0.23764	0.0136351	0.00779149	-0.0681755	-0.255171	-0.00389574	-0.00973936	-0.00389574	0.24738	0.241536	0.060384	0.0545404	0.305816	-0.198339	-0.37464	-0.137735	-0.143245	-0.137735	0.0991694	0.09366	-0.0771318	-0.0826412	0.154264	-0.154264	0.0826412	0.0771318	-0.09366	-0.0991694	0.137735	0.143245	0.137735	0.37464	0.198339	-0.305816	-0.0545404	-0.060384	-0.241536	-0.24738	0.00389574	0.00973936	0.00389574
_____OTU371	-0.115365	-0.132456	-0.0982735	-0.0811825	0.12391	0.303366	-0.195919	-0.168896	-0.155384	0.00675583	0.148628	-0.182407	-0.168896	-0.00675583	0.135117	-0.141872	0.0202675	0.16214	0.0337792	0.175652	0.337792	-0.257963	-0.245224	-0.0923572	0.0414015	-0.219746	-0.0668793	0.0668793	-0.0541404	0.0796182	0.232485	-0.232485	-0.0796182	0.0541404	-0.0668793	0.0668793	0.219746	-0.0414015	0.0923572	0.245224	0.257963	-0.337792	-0.175652	-0.0337792	-0.16214	-0.0202675	0.141872	-0.135117	0.00675583
_____OTU439	-0.177108	-0.193456	0.444132	-0.111714	0.198906	-0.160759	-0.292957	0.211101	-0.228334	0.0172327	-0.267107	0.198176	-0.241258	0.00430818	-0.280032	0.262799	0.508366	0.224026	0.0689309	-0.215409	0.0301573	0.0548342	-0.359469	-0.127947	-0.396025	0.115761	0.347283	0.079205	-0.0670196	-0.335098	-0.103576	0.103576	0.335098	0.0670196	-0.079205	-0.347283	-0.115761	0.396025	0.127947	0.359469	-0.0548342	-0.0301573	0.215409	-0.0689309	-0.224026	-0.508366	-0.262799	0.280032	-0.00430818
____g:Pochonia	0.162696	-0.119057	-0.0222936	-0.130441	-0.0507536	0.15985	0.0344993	0.110998	0.0254995	0.0884983	0.254995	-0.111748	-0.197246	-0.134247	0.0322494	-0.120748	-0.0577489	0.108748	-0.143247	0.0232496	0.0862483	0.0159096	-0.064699	-0.0053032	0.151671	0.00742448	0.0668203	0.223795	-0.0137883	0.143186	0.202582	-0.202582	-0.143186	0.0137883	-0.223795	-0.0668203	-0.00742448	-0.151671	0.0053032	0.064699	-0.0159096	-0.0862483	-0.0232496	0.143247	-0.108748	0.0577489	0.120748	-0.0322494	0.134247
_____OTU203	0.162696	-0.119057	-0.0222936	-0.130441	-0.0507536	0.15985	0.0344993	0.110998	0.0254995	0.0884983	0.254995	-0.111748	-0.197246	-0.134247	0.0322494	-0.120748	-0.0577489	0.108748	-0.143247	0.0232496	0.0862483	0.0159096	-0.064699	-0.0053032	0.151671	0.00742448	0.0668203	0.223795	-0.0137883	0.143186	0.202582	-0.202582	-0.143186	0.0137883	-0.223795	-0.0668203	-0.00742448	-0.151671	0.0053032	0.064699	-0.0159096	-0.0862483	-0.0232496	0.143247	-0.108748	0.0577489	0.120748	-0.0322494	0.134247
___f:Cordycipitaceae	-0.211419	-0.127473	-0.0808366	0.702657	-0.108819	-0.17411	-0.267918	-0.231048	0.388358	-0.25317	-0.304787	-0.164683	0.454723	-0.186805	-0.238422	0.491592	-0.149936	-0.201553	0.46947	0.417853	-0.223674	-0.312847	0.271134	-0.333704	-0.382369	0.305895	-0.298943	-0.347608	0.285039	0.236373	-0.368464	0.368464	-0.236373	-0.285039	0.347608	0.298943	-0.305895	0.382369	0.333704	-0.271134	0.312847	0.223674	-0.417853	-0.46947	0.201553	0.149936	-0.491592	0.238422	0.186805
____g:Parengyodontium	-0.211419	-0.127473	-0.0808366	0.702657	-0.108819	-0.17411	-0.267918	-0.231048	0.388358	-0.25317	-0.304787	-0.164683	0.454723	-0.186805	-0.238422	0.491592	-0.149936	-0.201553	0.46947	0.417853	-0.223674	-0.312847	0.271134	-0.333704	-0.382369	0.305895	-0.298943	-0.347608	0.285039	0.236373	-0.368464	0.368464	-0.236373	-0.285039	0.347608	0.298943	-0.305895	0.382369	0.333704	-0.271134	0.312847	0.223674	-0.417853	-0.46947	0.201553	0.149936	-0.491592	0.238422	0.186805
_____OTU348	-0.189546	-0.131224	-0.0534617	0.63668	-0.0826227	-0.179826	-0.253591	-0.192115	0.353491	-0.215168	-0.292014	-0.146007	0.399598	-0.169061	-0.245907	0.461075	-0.107584	-0.18443	0.438021	0.361175	-0.207484	-0.278936	0.235466	-0.300671	-0.373122	0.293426	-0.242711	-0.315162	0.271691	0.19924	-0.336897	0.336897	-0.19924	-0.271691	0.315162	0.242711	-0.293426	0.373122	0.300671	-0.235466	0.278936	0.207484	-0.361175	-0.438021	0.18443	0.107584	-0.461075	0.245907	0.169061
_____OTU703	-0.151854	-0.00799233	-0.151854	0.471548	-0.151854	-0.00799233	-0.12637	-0.240103	0.25274	-0.240103	-0.12637	-0.12637	0.366473	-0.12637	-0.012637	0.25274	-0.240103	-0.12637	0.25274	0.366473	-0.12637	-0.232328	0.232328	-0.232328	-0.1251	0.1251	-0.339557	-0.232328	0.1251	0.232328	-0.232328	0.232328	-0.232328	-0.1251	0.232328	0.339557	-0.1251	0.1251	0.232328	-0.232328	0.232328	0.12637	-0.366473	-0.25274	0.12637	0.240103	-0.25274	0.012637	0.12637
___f:Hypocreaceae	0.260262	0.133923	0.225936	0.249118	-0.447766	-0.421473	0.31163	0.384373	0.4027	-0.148234	-0.127448	0.284493	0.30282	-0.248115	-0.227328	0.375563	-0.175372	-0.154585	-0.157045	-0.136259	-0.687193	0.462211	0.479489	-0.0399368	-0.0203391	0.548072	0.0286458	0.0482436	0.0459245	0.0655223	-0.453904	0.453904	-0.0655223	-0.0459245	-0.0482436	-0.0286458	-0.548072	0.0203391	0.0399368	-0.479489	-0.462211	0.687193	0.136259	0.157045	0.154585	0.175372	-0.375563	0.227328	0.248115
____g:Trichoderma	0.260262	0.133923	0.225936	0.249118	-0.447766	-0.421473	0.31163	0.384373	0.4027	-0.148234	-0.127448	0.284493	0.30282	-0.248115	-0.227328	0.375563	-0.175372	-0.154585	-0.157045	-0.136259	-0.687193	0.462211	0.479489	-0.0399368	-0.0203391	0.548072	0.0286458	0.0482436	0.0459245	0.0655223	-0.453904	0.453904	-0.0655223	-0.0459245	-0.0482436	-0.0286458	-0.548072	0.0203391	0.0399368	-0.479489	-0.462211	0.687193	0.136259	0.157045	0.154585	0.175372	-0.375563	0.227328	0.248115
_____OTU1154	0.0240077	0.3121	0.0240077	0.168054	-0.264085	-0.264085	0.265716	0.0379595	0.151838	-0.189797	-0.189797	0.265716	0.379595	0.0379595	0.0379595	0.151838	-0.189797	-0.189797	-0.075919	-0.075919	-0.417554	0.268414	0.37578	0.0536828	0.0536828	0.161048	-0.161048	-0.161048	-0.0536828	-0.0536828	-0.37578	0.37578	0.0536828	0.0536828	0.161048	0.161048	-0.161048	-0.0536828	-0.0536828	-0.37578	-0.268414	0.417554	0.075919	0.075919	0.189797	0.189797	-0.151838	-0.0379595	-0.0379595
_____OTU121	0.152435	0.29894	0.188015	0.00592997	-0.301731	-0.34359	0.356844	0.26915	0.125199	-0.118029	-0.151121	0.384972	0.241021	-0.00220614	-0.0352983	0.153327	-0.0899004	-0.122993	-0.233851	-0.266943	-0.510171	0.476574	0.340855	0.111539	0.0803389	0.258177	0.0288596	-0.00233997	-0.106859	-0.138058	-0.367375	0.367375	0.138058	0.106859	0.00233997	-0.0288596	-0.258177	-0.0803389	-0.111539	-0.340855	-0.476574	0.510171	0.266943	0.233851	0.122993	0.0899004	-0.153327	0.0352983	0.00220614
_____OTU1282	0.361478	-0.0516398	0.154919	-0.154919	-0.154919	-0.154919	0.244949	0.408248	0.163299	0.163299	0.163299	0.0816497	-0.163299	-0.163299	-0.163299	0	0	0	-0.244949	-0.244949	-0.244949	0.34641	0.11547	0.11547	0.11547	0.26943	0.26943	0.26943	0.03849	0.03849	0.03849	-0.03849	-0.03849	-0.03849	-0.26943	-0.26943	-0.26943	-0.11547	-0.11547	-0.11547	-0.34641	0.244949	0.244949	0.244949	0	0	0	0.163299	0.163299
_____OTU13	0.364016	0.165116	0.152633	0.00194184	-0.336176	-0.34753	0.418315	0.408446	0.289315	0.0220092	0.0130332	0.251202	0.132071	-0.135235	-0.144211	0.122202	-0.145104	-0.15408	-0.264235	-0.273211	-0.540517	0.508157	0.395839	0.143821	0.135358	0.386534	0.134516	0.126053	0.0221978	0.0137352	-0.238283	0.238283	-0.0137352	-0.0221978	-0.126053	-0.134516	-0.386534	-0.135358	-0.143821	-0.395839	-0.508157	0.540517	0.273211	0.264235	0.15408	0.145104	-0.122202	0.144211	0.135235
_____OTU139	-0.062625	-0.0115972	0.194833	0.447652	-0.303847	-0.264416	-0.0586778	0.10452	0.304391	-0.289722	-0.258549	0.144861	0.344732	-0.249381	-0.218208	0.50793	-0.086183	-0.0550104	0.113688	0.144861	-0.449252	0.0898982	0.278339	-0.281796	-0.252406	0.432203	-0.127932	-0.0985422	0.0605084	0.0898982	-0.470236	0.470236	-0.0898982	-0.0605084	0.0985422	0.127932	-0.432203	0.252406	0.281796	-0.278339	-0.0898982	0.449252	-0.144861	-0.113688	0.0550104	0.086183	-0.50793	0.218208	0.249381
_____OTU17	-0.0761262	-0.0137613	0.289719	0.544229	-0.424843	-0.319218	-0.0710623	0.16886	0.370068	-0.396051	-0.312547	0.218164	0.419372	-0.346747	-0.263243	0.659294	-0.106825	-0.0233209	0.0943833	0.177887	-0.588232	0.148946	0.338646	-0.383657	-0.304929	0.564847	-0.157457	-0.0787283	0.0322442	0.110973	-0.611331	0.611331	-0.110973	-0.0322442	0.0787283	0.157457	-0.564847	0.304929	0.383657	-0.338646	-0.148946	0.588232	-0.177887	-0.0943833	0.0233209	0.106825	-0.659294	0.263243	0.346747
_____OTU19	-0.0363298	0.104452	0.193121	0.329431	-0.309727	-0.280948	0.0538554	0.123955	0.231717	-0.273582	-0.25083	0.235252	0.343015	-0.162284	-0.139532	0.413114	-0.0921845	-0.069433	0.0155776	0.0383291	-0.466969	0.19472	0.296319	-0.180081	-0.158631	0.362409	-0.113991	-0.0925407	-0.0123919	0.00905841	-0.467341	0.467341	-0.00905841	0.0123919	0.0925407	0.113991	-0.362409	0.158631	0.180081	-0.296319	-0.19472	0.466969	-0.0383291	-0.0155776	0.069433	0.0921845	-0.413114	0.139532	0.162284
_____OTU218	-0.0276932	0.0981851	0.188817	0.324766	-0.314696	-0.26938	0.0557287	0.12738	0.234857	-0.270682	-0.234857	0.226895	0.334372	-0.171167	-0.135341	0.406023	-0.0995155	-0.0636899	0.00796124	0.0437868	-0.461752	0.193278	0.294608	-0.182019	-0.148242	0.362161	-0.114465	-0.0806888	-0.0131354	0.0206413	-0.455985	0.455985	-0.0206413	0.0131354	0.0806888	0.114465	-0.362161	0.148242	0.182019	-0.294608	-0.193278	0.461752	-0.0437868	-0.00796124	0.0636899	0.0995155	-0.406023	0.135341	0.171167
_____OTU28	0.186752	0.294992	0.225134	-0.0370318	-0.323104	-0.346744	0.380853	0.325625	0.118365	-0.107795	-0.126484	0.411196	0.203936	-0.022224	-0.0409131	0.148708	-0.0774515	-0.0961406	-0.284712	-0.303401	-0.529561	0.526877	0.33147	0.118244	0.100624	0.279401	0.0661751	0.0485548	-0.129232	-0.146852	-0.360078	0.360078	0.146852	0.129232	-0.0485548	-0.0661751	-0.279401	-0.100624	-0.118244	-0.33147	-0.526877	0.529561	0.303401	0.284712	0.0961406	0.0774515	-0.148708	0.0409131	0.022224
_____OTU331	-0.0493586	0.118031	0.233917	0.272545	-0.319758	-0.255377	0.0542907	0.145906	0.176445	-0.291812	-0.240915	0.27824	0.308778	-0.159479	-0.108581	0.400394	-0.0678633	-0.0169658	-0.0373248	0.0135727	-0.454684	0.225537	0.254329	-0.187148	-0.139161	0.340705	-0.100772	-0.0527853	-0.0719799	-0.0239933	-0.46547	0.46547	0.0239933	0.0719799	0.0527853	0.100772	-0.340705	0.139161	0.187148	-0.254329	-0.225537	0.454684	-0.0135727	0.0373248	0.0169658	0.0678633	-0.400394	0.108581	0.159479
_____OTU398	0.321491	0.0823656	0.0983073	0.0504821	-0.284294	-0.268352	0.319277	0.33188	0.294071	0.0294071	0.0420101	0.142834	0.105025	-0.159639	-0.147035	0.117628	-0.147035	-0.134432	-0.184845	-0.172242	-0.436905	0.374291	0.338644	0.0891169	0.100999	0.350527	0.100999	0.112881	0.0653524	0.0772347	-0.172293	0.172293	-0.0772347	-0.0653524	-0.112881	-0.100999	-0.350527	-0.100999	-0.0891169	-0.338644	-0.374291	0.436905	0.172242	0.184845	0.134432	0.147035	-0.117628	0.147035	0.159639
_____OTU406	-0.156142	-0.156142	0.0376895	0.199216	0.231521	-0.156142	-0.246882	-0.093645	0.0340527	0.0595923	-0.246882	-0.093645	0.0340527	0.0595923	-0.246882	0.18729	0.21283	-0.093645	0.340527	0.0340527	0.0595923	-0.204671	-0.0842762	-0.0601973	-0.349144	0.0601973	0.0842762	-0.204671	0.204671	-0.0842762	-0.0601973	0.0601973	0.0842762	-0.204671	0.204671	-0.0842762	-0.0601973	0.349144	0.0601973	0.0842762	0.204671	-0.0595923	-0.0340527	-0.340527	0.093645	-0.21283	-0.18729	0.246882	-0.0595923
_____OTU429	0.0365453	-0.127909	-0.0182727	0.365453	-0.127909	-0.127909	-0.072229	0.0144458	0.317808	-0.072229	-0.072229	-0.115566	0.187795	-0.202241	-0.202241	0.27447	-0.115566	-0.115566	0.187795	0.187795	-0.202241	-0.0817178	0.204294	-0.163436	-0.163436	0.286012	-0.0817178	-0.0817178	0.204294	0.204294	-0.163436	0.163436	-0.204294	-0.204294	0.0817178	0.0817178	-0.286012	0.163436	0.163436	-0.204294	0.0817178	0.202241	-0.187795	-0.187795	0.115566	0.115566	-0.27447	0.202241	0.202241
_____OTU55	0.542176	-0.166026	-0.125973	0.0193689	-0.143269	-0.126277	0.297373	0.329037	0.44394	0.315364	0.328797	-0.230846	-0.115943	-0.244519	-0.231086	-0.0842783	-0.212855	-0.199421	-0.0979516	-0.0845182	-0.213095	0.186471	0.294803	0.17358	0.186245	0.324656	0.203433	0.216098	0.311765	0.32443	0.203207	-0.203207	-0.32443	-0.311765	-0.216098	-0.203433	-0.324656	-0.186245	-0.17358	-0.294803	-0.186471	0.213095	0.0845182	0.0979516	0.199421	0.212855	0.0842783	0.231086	0.244519
_____OTU581	-0.0881038	0.308363	0.11013	0.011013	-0.187221	-0.154182	0.17413	0.017413	-0.0609457	-0.217663	-0.191543	0.330848	0.252489	0.0957717	0.121891	0.0957717	-0.0609457	-0.0348261	-0.139304	-0.113185	-0.269902	0.246258	0.17238	0.0246258	0.0492515	0.0246258	-0.123129	-0.098503	-0.197006	-0.17238	-0.320135	0.320135	0.17238	0.197006	0.098503	0.123129	-0.0246258	-0.0492515	-0.0246258	-0.17238	-0.246258	0.269902	0.113185	0.139304	0.0348261	0.0609457	-0.0957717	-0.121891	-0.0957717
_____OTU68	0.0236222	-0.00133414	0.147462	0.435637	-0.309286	-0.296102	0.0176203	0.135254	0.363077	-0.225837	-0.215414	0.115524	0.343347	-0.245567	-0.235144	0.460981	-0.127933	-0.11751	0.0998895	0.110313	-0.478601	0.126524	0.341317	-0.213916	-0.204089	0.452224	-0.103009	-0.0931823	0.111784	0.121611	-0.433622	0.433622	-0.121611	-0.111784	0.0931823	0.103009	-0.452224	0.204089	0.213916	-0.341317	-0.126524	0.478601	-0.110313	-0.0998895	0.11751	0.127933	-0.460981	0.235144	0.245567
_____OTU716	0.115598	0.493917	0.0525443	-0.0105089	-0.325775	-0.325775	0.481863	0.132928	0.0830799	-0.16616	-0.16616	0.432015	0.382167	0.132928	0.132928	0.0332319	-0.216008	-0.216008	-0.265856	-0.265856	-0.515095	0.493469	0.446472	0.211487	0.211487	0.117493	-0.117493	-0.117493	-0.16449	-0.16449	-0.399475	0.399475	0.16449	0.16449	0.117493	0.117493	-0.117493	-0.211487	-0.211487	-0.446472	-0.493469	0.515095	0.265856	0.265856	0.216008	0.216008	-0.0332319	-0.132928	-0.132928
_____OTU767	-0.1506	0.342273	0.177982	0.342273	-0.314891	-0.397037	0.151531	0.0216473	0.151531	-0.368003	-0.432945	0.411298	0.541181	0.0216473	-0.0432945	0.411298	-0.108236	-0.173178	0.0216473	-0.0432945	-0.562829	0.275525	0.39798	-0.0918415	-0.153069	0.275525	-0.214297	-0.275525	-0.0918415	-0.153069	-0.642891	0.642891	0.153069	0.0918415	0.275525	0.214297	-0.275525	0.153069	0.0918415	-0.39798	-0.275525	0.562829	0.0432945	-0.0216473	0.173178	0.108236	-0.411298	0.0432945	-0.0216473
_____OTU807	-0.0222773	0.334159	-0.0222773	0.0222773	-0.155941	-0.155941	0.246564	-0.0352235	-2.78087e-17	-0.140894	-0.140894	0.246564	0.281788	0.140894	0.140894	-2.78087e-17	-0.140894	-0.140894	-0.10567	-0.10567	-0.246564	0.215859	0.249068	0.116232	0.116232	-0.0166045	-0.149441	-0.149441	-0.116232	-0.116232	-0.249068	0.249068	0.116232	0.116232	0.149441	0.149441	0.0166045	-0.116232	-0.116232	-0.249068	-0.215859	0.246564	0.10567	0.10567	0.140894	0.140894	-5.56173e-17	-0.140894	-0.140894
_____OTU848	-0.0379322	0.265525	-0.0379322	0.341389	-0.265525	-0.265525	0.179928	-0.059976	0.239904	-0.239904	-0.239904	0.179928	0.479808	0	0	0.239904	-0.239904	-0.239904	0.059976	0.059976	-0.419832	0.141365	0.424094	-0.028273	-0.028273	0.197911	-0.254457	-0.254457	0.028273	0.028273	-0.424094	0.424094	-0.028273	-0.028273	0.254457	0.254457	-0.197911	0.028273	0.028273	-0.424094	-0.141365	0.419832	-0.059976	-0.059976	0.239904	0.239904	-0.239904	-9.47012e-17	-9.47012e-17
_____OTU896	0.05547	0.22188	0.05547	0.138675	-0.27735	-0.194145	0.219265	0.0877058	0.153485	-0.175412	-0.109632	0.219265	0.285044	-0.0438529	0.0219265	0.153485	-0.175412	-0.109632	-0.109632	-0.0438529	-0.37275	0.248069	0.310087	0	0.0620174	0.186052	-0.124035	-0.0620174	-0.0620174	0	-0.310087	0.310087	0	0.0620174	0.0620174	0.124035	-0.186052	-0.0620174	0	-0.310087	-0.248069	0.37275	0.0438529	0.109632	0.109632	0.175412	-0.153485	-0.0219265	0.0438529
_____OTU980	0.378915	-0.0512047	0.0102409	0.0102409	-0.174096	-0.174096	0.259077	0.307654	0.307654	0.161923	0.161923	-0.0323847	-0.0323847	-0.178116	-0.178116	0.0161923	-0.129539	-0.129539	-0.129539	-0.129539	-0.27527	0.251894	0.251894	0.114497	0.114497	0.297693	0.160296	0.160296	0.160296	0.160296	0.0228994	-0.0228994	-0.160296	-0.160296	-0.160296	-0.160296	-0.297693	-0.114497	-0.114497	-0.251894	-0.251894	0.27527	0.129539	0.129539	0.129539	0.129539	-0.0161923	0.178116	0.178116
___f:Hypocreales_ic	0.0706157	-0.299989	-0.264209	-0.257296	0.720826	0.0300519	-0.181335	-0.153049	-0.147584	0.62569	0.0795847	-0.446037	-0.440572	0.332701	-0.213404	-0.412286	0.360988	-0.185117	0.366453	-0.179652	0.593621	-0.367894	-0.362742	0.366307	-0.148565	-0.336073	0.392976	-0.121896	0.398129	-0.116744	0.612305	-0.612305	0.116744	-0.398129	0.121896	-0.392976	0.336073	0.148565	-0.366307	0.362742	0.367894	-0.593621	0.179652	-0.366453	0.185117	-0.360988	0.412286	0.213404	-0.332701
____g:Acremonium_Hypo	-0.323875	-0.254679	0.108599	0.212393	0.373849	-0.116287	-0.457387	-0.17019	-0.0881343	0.0395085	-0.347979	-0.115486	-0.0334302	0.0942125	-0.293274	0.253766	0.381409	-0.00607823	0.463465	0.0759778	0.203621	-0.350283	-0.27292	-0.152577	-0.517904	-0.00214898	0.118194	-0.247132	0.195557	-0.169769	-0.0494265	0.0494265	0.169769	-0.195557	0.247132	-0.118194	0.00214898	0.517904	0.152577	0.27292	0.350283	-0.203621	-0.0759778	-0.463465	0.00607823	-0.381409	-0.253766	0.293274	-0.0942125
_____OTU196	-0.251968	-0.289764	0.0881889	0.0579527	0.435905	-0.0403149	-0.428277	-0.129479	-0.153383	0.145415	-0.23107	-0.159359	-0.183263	0.115535	-0.26095	0.115535	0.414333	0.0378477	0.390429	0.0139439	0.312742	-0.338051	-0.360588	-0.0788786	-0.433832	-0.0788786	0.202831	-0.152123	0.180294	-0.17466	0.107049	-0.107049	0.17466	-0.180294	0.152123	-0.202831	0.0788786	0.433832	0.0788786	0.360588	0.338051	-0.312742	-0.0139439	-0.390429	-0.0378477	-0.414333	-0.115535	0.26095	-0.115535
_____OTU418	-0.178265	-0.178265	0.0784365	0.335138	0.0356529	-0.0926977	-0.281861	-0.0789212	0.124019	-0.112745	-0.214215	-0.0789212	0.124019	-0.112745	-0.214215	0.326959	0.0901956	-0.0112745	0.293136	0.191666	-0.0450978	-0.207278	-0.0159445	-0.239167	-0.334834	0.175389	-0.0478334	-0.1435	0.1435	0.0478334	-0.175389	0.175389	-0.0478334	-0.1435	0.1435	0.0478334	-0.175389	0.334834	0.239167	0.0159445	0.207278	0.0450978	-0.191666	-0.293136	0.0112745	-0.0901956	-0.326959	0.214215	0.112745
_____OTU714	-0.198526	0.348762	-0.00536558	-0.0697525	0.123408	-0.198526	0.118772	-0.161191	-0.212093	-0.059386	-0.313898	0.271479	0.220577	0.373284	0.118772	-0.059386	0.0933209	-0.161191	0.0424186	-0.212093	-0.059386	0.10798	0.059989	0.203962	-0.0359934	-0.203962	-0.059989	-0.299945	-0.10798	-0.347936	-0.203962	0.203962	0.347936	0.10798	0.299945	0.059989	0.203962	0.0359934	-0.203962	-0.059989	-0.10798	0.059386	0.212093	-0.0424186	0.161191	-0.0933209	0.059386	-0.118772	-0.373284
____g:Emericellopsis	-0.212119	-0.249589	-0.0447553	-0.0847228	0.105123	0.486063	-0.365012	-0.203077	-0.234674	-0.084588	0.216572	-0.232699	-0.264296	-0.11421	0.186949	-0.102361	0.0477248	0.348884	0.0161277	0.317287	0.467373	-0.377495	-0.407285	-0.265783	0.0181533	-0.254611	-0.113109	0.170827	-0.142899	0.141037	0.28254	-0.28254	-0.141037	0.142899	-0.170827	0.113109	0.254611	-0.0181533	0.265783	0.407285	0.377495	-0.467373	-0.317287	-0.0161277	-0.348884	-0.0477248	0.102361	-0.186949	0.11421
_____OTU146	-0.212119	-0.249589	-0.0447553	-0.0847228	0.105123	0.486063	-0.365012	-0.203077	-0.234674	-0.084588	0.216572	-0.232699	-0.264296	-0.11421	0.186949	-0.102361	0.0477248	0.348884	0.0161277	0.317287	0.467373	-0.377495	-0.407285	-0.265783	0.0181533	-0.254611	-0.113109	0.170827	-0.142899	0.141037	0.28254	-0.28254	-0.141037	0.142899	-0.170827	0.113109	0.254611	-0.0181533	0.265783	0.407285	0.377495	-0.467373	-0.317287	-0.0161277	-0.348884	-0.0477248	0.102361	-0.186949	0.11421
____g:Eucasphaeria	0.0819046	-0.292018	-0.26559	-0.257952	0.717487	0.016169	-0.16611	-0.145216	-0.139178	0.631975	0.077534	-0.440829	-0.43479	0.336363	-0.218078	-0.413897	0.357256	-0.197185	0.363295	-0.191146	0.580006	-0.354569	-0.348876	0.378174	-0.144558	-0.329177	0.397872	-0.12486	0.403565	-0.119166	0.607883	-0.607883	0.119166	-0.403565	0.12486	-0.397872	0.329177	0.144558	-0.378174	0.348876	0.354569	-0.580006	0.191146	-0.363295	0.197185	-0.357256	0.413897	0.218078	-0.336363
_____OTU1012	0.114286	-0.142857	-0.142857	-0.142857	0.457143	-0.142857	-0.0225877	-0.0225877	-0.0225877	0.451754	-0.0225877	-0.225877	-0.225877	0.248465	-0.225877	-0.225877	0.248465	-0.225877	0.248465	-0.225877	0.248465	-0.127775	-0.127775	0.319438	-0.127775	-0.127775	0.319438	-0.127775	0.319438	-0.127775	0.319438	-0.319438	0.127775	-0.319438	0.127775	-0.319438	0.127775	0.127775	-0.319438	0.127775	0.127775	-0.248465	0.225877	-0.248465	0.225877	-0.248465	0.225877	0.225877	-0.248465
_____OTU158	0.574921	-0.136041	-0.110016	-0.137224	-0.0721608	-0.119479	0.346965	0.36754	0.34603	0.397466	0.360058	-0.194525	-0.216035	-0.164598	-0.202006	-0.19546	-0.144023	-0.181432	-0.165533	-0.202942	-0.151505	0.245121	0.224841	0.273336	0.238067	0.244239	0.292734	0.257465	0.272454	0.237185	0.28568	-0.28568	-0.237185	-0.272454	-0.257465	-0.292734	-0.244239	-0.238067	-0.273336	-0.224841	-0.245121	0.151505	0.202942	0.165533	0.181432	0.144023	0.19546	0.202006	0.164598
_____OTU42	0.187838	-0.215326	-0.177889	-0.134693	0.404342	-0.0642706	-0.0217315	0.00786474	0.0420143	0.468159	0.0976883	-0.310864	-0.276715	0.14943	-0.221041	-0.247118	0.179026	-0.191444	0.213176	-0.157295	0.26885	-0.15308	-0.120883	0.28089	-0.0683931	-0.0929795	0.308794	-0.0404895	0.34099	-0.00829303	0.39348	-0.39348	0.00829303	-0.34099	0.0404895	-0.308794	0.0929795	0.0683931	-0.28089	0.120883	0.15308	-0.26885	0.157295	-0.213176	0.191444	-0.179026	0.247118	0.221041	-0.14943
_____OTU8	0.0173754	-0.28272	-0.262396	-0.262725	0.74849	0.041975	-0.209773	-0.193706	-0.193966	0.60547	0.0469206	-0.430952	-0.431212	0.368224	-0.190326	-0.415144	0.384291	-0.174258	0.384031	-0.174518	0.624918	-0.393355	-0.3936	0.360115	-0.16649	-0.378451	0.375264	-0.151341	0.375019	-0.151586	0.602129	-0.602129	0.151586	-0.375019	0.151341	-0.375264	0.378451	0.16649	-0.360115	0.3936	0.393355	-0.624918	0.174518	-0.384031	0.174258	-0.384291	0.415144	0.190326	-0.368224
____g:Stilbella	-0.0894148	-0.156476	-0.0558842	0.0111768	0.0111768	0.279421	-0.194394	-0.114869	-0.0618525	-0.0618525	0.150213	-0.167885	-0.114869	-0.114869	0.0971968	-0.0353443	-0.0353443	0.176721	0.0176721	0.229738	0.229738	-0.22493	-0.174945	-0.174945	0.0249922	-0.0999688	-0.0999688	0.0999688	-0.0499844	0.149953	0.149953	-0.149953	-0.149953	0.0499844	-0.0999688	0.0999688	0.0999688	-0.0249922	0.174945	0.174945	0.22493	-0.229738	-0.229738	-0.0176721	-0.176721	0.0353443	0.0353443	-0.0971968	0.114869
_____OTU631	-0.0894148	-0.156476	-0.0558842	0.0111768	0.0111768	0.279421	-0.194394	-0.114869	-0.0618525	-0.0618525	0.150213	-0.167885	-0.114869	-0.114869	0.0971968	-0.0353443	-0.0353443	0.176721	0.0176721	0.229738	0.229738	-0.22493	-0.174945	-0.174945	0.0249922	-0.0999688	-0.0999688	0.0999688	-0.0499844	0.149953	0.149953	-0.149953	-0.149953	0.0499844	-0.0999688	0.0999688	0.0999688	-0.0249922	0.174945	0.174945	0.22493	-0.229738	-0.229738	-0.0176721	-0.176721	0.0353443	0.0353443	-0.0971968	0.114869
____g:Verticillium	-0.289705	-0.229766	-0.0799185	-0.175821	0.351642	0.423568	-0.410677	-0.292213	-0.36803	0.0489654	0.105828	-0.244827	-0.320644	0.0963512	0.153214	-0.20218	0.214816	0.271679	0.138999	0.195862	0.612857	-0.446758	-0.518239	-0.125092	-0.0714813	-0.40655	-0.0134027	0.0402082	-0.084884	-0.0312731	0.361874	-0.361874	0.0312731	0.084884	-0.0402082	0.0134027	0.40655	0.0714813	0.125092	0.518239	0.446758	-0.612857	-0.195862	-0.138999	-0.271679	-0.214816	0.20218	-0.153214	-0.0963512
_____OTU198	-0.289705	-0.229766	-0.0799185	-0.175821	0.351642	0.423568	-0.410677	-0.292213	-0.36803	0.0489654	0.105828	-0.244827	-0.320644	0.0963512	0.153214	-0.20218	0.214816	0.271679	0.138999	0.195862	0.612857	-0.446758	-0.518239	-0.125092	-0.0714813	-0.40655	-0.0134027	0.0402082	-0.084884	-0.0312731	0.361874	-0.361874	0.0312731	0.084884	-0.0402082	0.0134027	0.40655	0.0714813	0.125092	0.518239	0.446758	-0.612857	-0.195862	-0.138999	-0.271679	-0.214816	0.20218	-0.153214	-0.0963512
___f:Nectriaceae	-0.0605327	-0.228128	-0.425393	-0.19133	0.579839	0.325544	-0.228206	-0.384158	-0.199115	0.410548	0.20951	-0.516653	-0.33161	0.278052	0.077014	-0.487562	0.122101	-0.0789374	0.307144	0.106106	0.715768	-0.532224	-0.357764	0.217032	0.0274911	-0.504796	0.0699991	-0.119541	0.244459	0.0549189	0.629714	-0.629714	-0.0549189	-0.244459	0.119541	-0.0699991	0.504796	-0.0274911	-0.217032	0.357764	0.532224	-0.715768	-0.106106	-0.307144	0.0789374	-0.122101	0.487562	-0.077014	-0.278052
____g:Corallomycetella	0.19772	-0.467223	-0.128875	0.246415	-0.0579306	0.209894	-0.213061	0.0544268	0.351119	0.110513	0.322247	-0.471257	-0.174564	-0.41517	-0.203437	0.0929238	-0.147683	0.0640511	0.14901	0.360744	0.120137	-0.296933	-0.017209	-0.244055	-0.0444305	0.234981	0.00813516	0.20776	0.28786	0.487484	0.260638	-0.260638	-0.487484	-0.28786	-0.20776	-0.00813516	-0.234981	0.0444305	0.244055	0.017209	0.296933	-0.120137	-0.360744	-0.14901	-0.0640511	0.147683	-0.0929238	0.203437	0.41517
_____OTU39	0.19772	-0.467223	-0.128875	0.246415	-0.0579306	0.209894	-0.213061	0.0544268	0.351119	0.110513	0.322247	-0.471257	-0.174564	-0.41517	-0.203437	0.0929238	-0.147683	0.0640511	0.14901	0.360744	0.120137	-0.296933	-0.017209	-0.244055	-0.0444305	0.234981	0.00813516	0.20776	0.28786	0.487484	0.260638	-0.260638	-0.487484	-0.28786	-0.20776	-0.00813516	-0.234981	0.0444305	0.244055	0.017209	0.296933	-0.120137	-0.360744	-0.14901	-0.0640511	0.147683	-0.0929238	0.203437	0.41517
____g:Cosmospora	0.432495	-0.264661	-0.159534	-0.231463	0.0175211	0.205643	0.132684	0.215794	0.15893	0.355769	0.504492	-0.335356	-0.392221	-0.195381	-0.0466582	-0.309111	-0.112271	0.0364517	-0.169136	-0.020413	0.176426	0.00618607	-0.0474265	0.138155	0.278373	0.0309303	0.216512	0.35673	0.1629	0.303117	0.488699	-0.488699	-0.303117	-0.1629	-0.35673	-0.216512	-0.0309303	-0.278373	-0.138155	0.0474265	-0.00618607	-0.176426	0.020413	0.169136	-0.0364517	0.112271	0.309111	0.0466582	0.195381
_____OTU193	0.432495	-0.264661	-0.159534	-0.231463	0.0175211	0.205643	0.132684	0.215794	0.15893	0.355769	0.504492	-0.335356	-0.392221	-0.195381	-0.0466582	-0.309111	-0.112271	0.0364517	-0.169136	-0.020413	0.176426	0.00618607	-0.0474265	0.138155	0.278373	0.0309303	0.216512	0.35673	0.1629	0.303117	0.488699	-0.488699	-0.303117	-0.1629	-0.35673	-0.216512	-0.0309303	-0.278373	-0.138155	0.0474265	-0.00618607	-0.176426	0.020413	0.169136	-0.0364517	0.112271	0.309111	0.0466582	0.195381
____g:Cylindrocarpon	-0.114129	-0.114129	-0.114129	-0.0961087	0.31836	0.120136	-0.180454	-0.180454	-0.166207	0.161459	0.00474879	-0.180454	-0.166207	0.161459	0.00474879	-0.166207	0.161459	0.00474879	0.175705	0.0189951	0.346661	-0.2552	-0.241769	0.067158	-0.0805896	-0.241769	0.067158	-0.0805896	0.0805896	-0.067158	0.241769	-0.241769	0.067158	-0.0805896	0.0805896	-0.067158	0.241769	0.0805896	-0.067158	0.241769	0.2552	-0.346661	-0.0189951	-0.175705	-0.00474879	-0.161459	0.166207	-0.00474879	-0.161459
_____OTU666	-0.114129	-0.114129	-0.114129	-0.0961087	0.31836	0.120136	-0.180454	-0.180454	-0.166207	0.161459	0.00474879	-0.180454	-0.166207	0.161459	0.00474879	-0.166207	0.161459	0.00474879	0.175705	0.0189951	0.346661	-0.2552	-0.241769	0.067158	-0.0805896	-0.241769	0.067158	-0.0805896	0.0805896	-0.067158	0.241769	-0.241769	0.067158	-0.0805896	0.0805896	-0.067158	0.241769	0.0805896	-0.067158	0.241769	0.2552	-0.346661	-0.0189951	-0.175705	-0.00474879	-0.161459	0.166207	-0.00474879	-0.161459
____g:Fusarium	-0.0969861	-0.172519	-0.430339	-0.202911	0.59766	0.305095	-0.213062	-0.416887	-0.23709	0.395817	0.164525	-0.476601	-0.296804	0.336103	0.104811	-0.500628	0.132279	-0.0990134	0.312076	0.0807835	0.71369	-0.521633	-0.352118	0.244592	0.0265276	-0.544286	0.0524245	-0.16564	0.221939	0.00387424	0.600585	-0.600585	-0.00387424	-0.221939	0.16564	-0.0524245	0.544286	-0.0265276	-0.244592	0.352118	0.521633	-0.71369	-0.0807835	-0.312076	0.0990134	-0.132279	0.500628	-0.104811	-0.336103
_____OTU1	-0.0881644	-0.104176	-0.399456	-0.116861	0.549052	0.159605	-0.152058	-0.385498	-0.162087	0.364364	0.0564788	-0.398156	-0.174745	0.351706	0.0438208	-0.408185	0.118266	-0.189619	0.341677	0.0337921	0.560243	-0.441099	-0.230465	0.265877	-0.0243993	-0.450554	0.0457884	-0.244488	0.256422	-0.0338544	0.462488	-0.462488	0.0338544	-0.256422	0.244488	-0.0457884	0.450554	0.0243993	-0.265877	0.230465	0.441099	-0.560243	-0.0337921	-0.341677	0.189619	-0.118266	0.408185	-0.0438208	-0.351706
_____OTU1037	-0.175412	-0.0877058	-0.175412	-0.175412	0.613941	0	-0.208013	-0.27735	-0.27735	0.346688	-0.138675	-0.208013	-0.208013	0.416025	-0.0693375	-0.27735	0.346688	-0.138675	0.346688	-0.138675	0.485363	-0.32686	-0.32686	0.261488	-0.196116	-0.392232	0.196116	-0.261488	0.196116	-0.261488	0.32686	-0.32686	0.261488	-0.196116	0.261488	-0.196116	0.392232	0.196116	-0.261488	0.32686	0.32686	-0.485363	0.138675	-0.346688	0.138675	-0.346688	0.27735	0.0693375	-0.416025
_____OTU111	0.0512596	-0.141258	-0.427685	-0.122475	0.497336	0.142823	-0.0711496	-0.297591	-0.056301	0.433703	0.153436	-0.449789	-0.208499	0.281505	0.00123738	-0.43494	0.0550636	-0.225204	0.296353	0.016086	0.50609	-0.385858	-0.158368	0.303612	0.0393733	-0.371859	0.0901211	-0.174117	0.317611	0.0533727	0.515353	-0.515353	-0.0533727	-0.317611	0.174117	-0.0901211	0.371859	-0.0393733	-0.303612	0.158368	0.385858	-0.50609	-0.016086	-0.296353	0.225204	-0.0550636	0.43494	-0.00123738	-0.281505
_____OTU1278	0.343616	0.343616	-0.24544	-0.24544	-0.0981761	-0.0981761	0.543305	0.0776151	0.0776151	0.194038	0.194038	0.0776151	0.0776151	0.194038	0.194038	-0.388075	-0.271653	-0.271653	-0.271653	-0.271653	-0.15523	0.329293	0.329293	0.439057	0.439057	-0.109764	0	0	0	0	0.109764	-0.109764	0	0	0	0	0.109764	-0.439057	-0.439057	-0.329293	-0.329293	0.15523	0.271653	0.271653	0.271653	0.271653	0.388075	-0.194038	-0.194038
_____OTU1344	0.226779	0.0755929	-0.0755929	0.0755929	-0.226779	-0.0755929	0.239046	0.119523	0.239046	0	0.119523	0	0.119523	-0.119523	0	0	-0.239046	-0.119523	-0.119523	0	-0.239046	0.169031	0.281718	0.0563436	0.169031	0.169031	-0.0563436	0.0563436	0.0563436	0.169031	-0.0563436	0.0563436	-0.169031	-0.0563436	-0.0563436	0.0563436	-0.169031	-0.169031	-0.0563436	-0.281718	-0.169031	0.239046	0	0.119523	0.119523	0.239046	0	0	0.119523
_____OTU14	-0.291654	-0.376052	-0.196547	-0.138156	0.682112	0.320297	-0.527868	-0.385956	-0.339795	0.308685	0.022644	-0.452679	-0.406518	0.241962	-0.0440786	-0.264606	0.383873	0.097833	0.430035	0.143995	0.792474	-0.644176	-0.600654	0.0107379	-0.258944	-0.466859	0.144533	-0.125148	0.188055	-0.0816267	0.529766	-0.529766	0.0816267	-0.188055	0.125148	-0.144533	0.466859	0.258944	-0.0107379	0.600654	0.644176	-0.792474	-0.143995	-0.430035	-0.097833	-0.383873	0.264606	0.0440786	-0.241962
_____OTU187	-0.207664	0.0910912	-0.0811327	-0.176032	-0.125067	0.498805	-0.0921593	-0.228314	-0.303338	-0.263048	0.230167	0.0078729	-0.0671512	-0.0268605	0.466354	-0.203306	-0.163015	0.330199	-0.23804	0.255175	0.295465	-0.147361	-0.218095	-0.180108	0.284899	-0.346463	-0.308476	0.15653	-0.37921	0.085797	0.123784	-0.123784	-0.085797	0.37921	-0.15653	0.308476	0.346463	-0.284899	0.180108	0.218095	0.147361	-0.295465	-0.255175	0.23804	-0.330199	0.163015	0.203306	-0.466354	0.0268605
_____OTU204	-0.265311	-0.0723575	-0.400378	-0.0820051	0.612626	0.207425	-0.26695	-0.526273	-0.274577	0.274577	-0.0457629	-0.37373	-0.122034	0.42712	0.10678	-0.381357	0.167797	-0.152543	0.419493	0.0991529	0.648307	-0.550107	-0.312806	0.204942	-0.0970777	-0.557298	-0.0395502	-0.34157	0.197751	-0.104269	0.413479	-0.413479	0.104269	-0.197751	0.34157	0.0395502	0.557298	0.0970777	-0.204942	0.312806	0.550107	-0.648307	-0.0991529	-0.419493	0.152543	-0.167797	0.381357	-0.10678	-0.42712
_____OTU298	-0.157645	-0.189439	-0.221233	-0.229181	0.462337	0.335161	-0.274394	-0.299529	-0.305813	0.24088	0.140339	-0.324664	-0.330948	0.215745	0.115204	-0.356084	0.190609	0.0900682	0.184326	0.0837844	0.630477	-0.423598	-0.429523	0.0859045	-0.00888668	-0.45322	0.0622067	-0.0325845	0.0562823	-0.0385089	0.476918	-0.476918	0.0385089	-0.0562823	0.0325845	-0.0622067	0.45322	0.00888668	-0.0859045	0.429523	0.423598	-0.630477	-0.0837844	-0.184326	-0.0900682	-0.190609	0.356084	-0.115204	-0.215745
_____OTU304	-0.0369976	0.184988	-0.160323	-0.160323	0.332978	-0.160323	0.116997	-0.155996	-0.155996	0.233993	-0.155996	0.0194994	0.0194994	0.409488	0.0194994	-0.253493	0.136496	-0.253493	0.136496	-0.253493	0.136496	-0.00919212	-0.00919212	0.358493	-0.00919212	-0.266572	0.101113	-0.266572	0.101113	-0.266572	0.101113	-0.101113	0.266572	-0.101113	0.266572	-0.101113	0.266572	0.00919212	-0.358493	0.00919212	0.00919212	-0.136496	0.253493	-0.136496	0.253493	-0.136496	0.253493	-0.0194994	-0.409488
_____OTU32	0.245815	0.195866	-0.133244	-0.186246	-0.124919	0.00272871	0.349179	0.088995	0.0470935	0.0955764	0.196491	0.0495067	0.00760516	0.0560881	0.157003	-0.252579	-0.204096	-0.103182	-0.245998	-0.145083	-0.0966002	0.229895	0.19039	0.2361	0.331243	-0.0549142	-0.00920408	0.0859392	-0.0487092	0.0464341	0.0921442	-0.0921442	-0.0464341	0.0487092	-0.0859392	0.00920408	0.0549142	-0.331243	-0.2361	-0.19039	-0.229895	0.0966002	0.145083	0.245998	0.103182	0.204096	0.252579	-0.157003	-0.0560881
_____OTU322	-0.10953	-0.10953	-0.166676	-0.138103	0.376212	0.147627	-0.173182	-0.21836	-0.195771	0.21083	0.0301186	-0.21836	-0.195771	0.21083	0.0301186	-0.240949	0.165653	-0.0150593	0.188241	0.00752966	0.414131	-0.287511	-0.266214	0.117134	-0.0532427	-0.308808	0.0745398	-0.0958369	0.0958369	-0.0745398	0.308808	-0.308808	0.0745398	-0.0958369	0.0958369	-0.0745398	0.308808	0.0532427	-0.117134	0.266214	0.287511	-0.414131	-0.00752966	-0.188241	0.0150593	-0.165653	0.240949	-0.0301186	-0.21083
_____OTU335	-0.116896	0.64824	-0.265672	-0.180657	0.0106269	-0.0956419	0.420064	-0.302446	-0.235236	-0.0840129	-0.168026	0.302446	0.369657	0.52088	0.436867	-0.352854	-0.201631	-0.285644	-0.134421	-0.218433	-0.0672103	0.19802	0.261387	0.403961	0.324753	-0.419803	-0.277228	-0.356436	-0.213862	-0.29307	-0.150495	0.150495	0.29307	0.213862	0.356436	0.277228	0.419803	-0.324753	-0.403961	-0.261387	-0.19802	0.0672103	0.218433	0.134421	0.285644	0.201631	0.352854	-0.436867	-0.52088
_____OTU379	-0.0298089	-0.0655797	-0.172892	-0.244433	0.435211	0.0775032	-0.0754113	-0.160249	-0.216808	0.320498	0.0377057	-0.188528	-0.245087	0.292219	0.00942641	-0.329925	0.207381	-0.0754113	0.150823	-0.13197	0.405336	-0.199964	-0.253288	0.253288	-0.013331	-0.333274	0.173303	-0.0933167	0.119979	-0.146641	0.359936	-0.359936	0.146641	-0.119979	0.0933167	-0.173303	0.333274	0.013331	-0.253288	0.253288	0.199964	-0.405336	0.13197	-0.150823	0.0754113	-0.207381	0.329925	-0.00942641	-0.292219
_____OTU444	-0.142755	-0.131632	0.101968	-0.0648888	-0.0315174	0.268825	-0.216922	-0.0322452	-0.164157	-0.137775	0.0996669	-0.023451	-0.155363	-0.128981	0.108461	0.0293138	0.0556962	0.293138	-0.0762159	0.161226	0.187608	-0.128513	-0.252881	-0.228008	-0.0041456	-0.0787663	-0.0538928	0.169969	-0.178261	0.0456016	0.0704751	-0.0704751	-0.0456016	0.178261	-0.169969	0.0538928	0.0787663	0.0041456	0.228008	0.252881	0.128513	-0.187608	-0.161226	0.0762159	-0.293138	-0.0556962	-0.0293138	-0.108461	0.128981
_____OTU467	0.323566	0.152266	-0.121813	-0.121813	-0.0989731	-0.133233	0.376179	0.1595	0.1595	0.177556	0.150471	0.0240754	0.0240754	0.042132	0.0150471	-0.192603	-0.174547	-0.201632	-0.174547	-0.201632	-0.183575	0.26387	0.26387	0.280894	0.255358	0.0595836	0.0766075	0.0510717	0.0766075	0.0510717	0.0680956	-0.0680956	-0.0510717	-0.0766075	-0.0510717	-0.0766075	-0.0595836	-0.255358	-0.280894	-0.26387	-0.26387	0.183575	0.201632	0.174547	0.201632	0.174547	0.192603	-0.0150471	-0.042132
_____OTU516	0.642048	-0.103556	-0.134623	-0.134623	-0.134623	-0.134623	0.425715	0.401155	0.401155	0.401155	0.401155	-0.188297	-0.188297	-0.188297	-0.188297	-0.212857	-0.212857	-0.212857	-0.212857	-0.212857	-0.212857	0.301026	0.301026	0.301026	0.301026	0.27787	0.27787	0.27787	0.27787	0.27787	0.27787	-0.27787	-0.27787	-0.27787	-0.27787	-0.27787	-0.27787	-0.301026	-0.301026	-0.301026	-0.301026	0.212857	0.212857	0.212857	0.212857	0.212857	0.212857	0.188297	0.188297
_____OTU553	0.293102	0.130769	-0.126259	-0.112732	-0.085676	-0.0992038	0.335099	0.131901	0.142595	0.163985	0.15329	0.00356489	0.0142595	0.0356489	0.0249542	-0.188939	-0.16755	-0.178244	-0.156855	-0.16755	-0.14616	0.221826	0.23191	0.252076	0.241993	0.0403321	0.0604981	0.0504151	0.0705812	0.0604981	0.0806642	-0.0806642	-0.0604981	-0.0705812	-0.0504151	-0.0604981	-0.0403321	-0.241993	-0.252076	-0.23191	-0.221826	0.14616	0.16755	0.156855	0.178244	0.16755	0.188939	-0.0249542	-0.0356489
_____OTU601	-0.0103535	-0.119066	0.300252	-0.119066	-0.103535	0.0517676	-0.102315	0.229185	-0.102315	-0.090037	0.0327407	0.143241	-0.188259	-0.175981	-0.0532037	0.143241	0.155518	0.278296	-0.175981	-0.0532037	-0.0409259	0.127332	-0.18521	-0.173634	-0.057878	0.127332	0.138907	0.254663	-0.173634	-0.057878	-0.0463024	0.0463024	0.057878	0.173634	-0.254663	-0.138907	-0.127332	0.057878	0.173634	0.18521	-0.127332	0.0409259	0.0532037	0.175981	-0.278296	-0.155518	-0.143241	0.0532037	0.175981
_____OTU61	0.185894	-0.18277	-0.0874797	-0.198391	-0.137468	0.420215	0.00246996	0.0778036	-0.00987983	0.0382843	0.479172	-0.213651	-0.301335	-0.253171	0.187717	-0.226001	-0.177837	0.26305	-0.26552	0.175367	0.223531	-0.0628748	-0.145544	-0.100134	0.315539	-0.0745183	-0.0291087	0.386564	-0.111777	0.303895	0.349305	-0.349305	-0.303895	0.111777	-0.386564	0.0291087	0.0745183	-0.315539	0.100134	0.145544	0.0628748	-0.223531	-0.175367	0.26552	-0.26305	0.177837	0.226001	-0.187717	0.253171
_____OTU658	-0.101679	-0.118168	-0.0522138	0.0961833	-0.118168	0.294046	-0.173805	-0.121663	-0.00434512	-0.173805	0.152079	-0.134699	-0.0173805	-0.18684	0.139044	0.0347609	-0.134699	0.191185	-0.0173805	0.308503	0.139044	-0.202782	-0.0921738	-0.251942	0.0553043	-0.0430145	-0.202782	0.104464	-0.0921738	0.215072	0.0553043	-0.0553043	-0.215072	0.0921738	-0.104464	0.202782	0.0430145	-0.0553043	0.251942	0.0921738	0.202782	-0.139044	-0.308503	0.0173805	-0.191185	0.134699	-0.0347609	-0.139044	0.18684
_____OTU66	-0.194089	-0.234246	-0.156702	-0.155318	0.498263	0.242092	-0.338629	-0.277325	-0.27623	0.24047	0.0379498	-0.309072	-0.307977	0.208724	0.00620333	-0.246673	0.270027	0.0675068	0.271122	0.0686015	0.585302	-0.436061	-0.435029	0.0521209	-0.138817	-0.377232	0.109918	-0.0810196	0.11095	-0.0799875	0.407162	-0.407162	0.0799875	-0.11095	0.0810196	-0.109918	0.377232	0.138817	-0.0521209	0.435029	0.436061	-0.585302	-0.0686015	-0.271122	-0.0675068	-0.270027	0.246673	-0.00620333	-0.208724
_____OTU677	-0.142709	0.378488	-0.142709	-0.142709	0.192346	-0.142709	0.1864	-0.225642	-0.225642	0.0392421	-0.225642	0.1864	0.1864	0.451284	0.1864	-0.225642	0.0392421	-0.225642	0.0392421	-0.225642	0.0392421	0.0693709	0.0693709	0.319106	0.0693709	-0.319106	-0.0693709	-0.319106	-0.0693709	-0.319106	-0.0693709	0.0693709	0.319106	0.0693709	0.319106	0.0693709	0.319106	-0.0693709	-0.319106	-0.0693709	-0.0693709	-0.0392421	0.225642	-0.0392421	0.225642	-0.0392421	0.225642	-0.1864	-0.451284
_____OTU692	-0.191302	0.507365	-0.0415873	-0.191302	-0.141397	0.0582223	0.24987	-0.184115	-0.302475	-0.263021	-0.105209	0.36823	0.24987	0.289323	0.447136	-0.184115	-0.144662	0.0131511	-0.263021	-0.105209	-0.0657553	0.204583	0.0929921	0.130189	0.278976	-0.316173	-0.278976	-0.130189	-0.390567	-0.241779	-0.204583	0.204583	0.241779	0.390567	0.130189	0.278976	0.316173	-0.278976	-0.130189	-0.0929921	-0.204583	0.0657553	0.105209	0.263021	-0.0131511	0.144662	0.184115	-0.447136	-0.289323
_____OTU72	-0.0726596	-0.0491737	-0.466049	-0.115228	0.491003	0.212107	-0.0963177	-0.425886	-0.148538	0.330729	0.110243	-0.407319	-0.129971	0.349297	0.12881	-0.45954	0.0197277	-0.200758	0.297076	0.0765899	0.555857	-0.438182	-0.176695	0.275163	0.0672863	-0.487415	-0.0355578	-0.243434	0.225929	0.0180524	0.46991	-0.46991	-0.0180524	-0.225929	0.243434	0.0355578	0.487415	-0.0672863	-0.275163	0.176695	0.438182	-0.555857	-0.0765899	-0.297076	0.200758	-0.0197277	0.45954	-0.12881	-0.349297
_____OTU785	-0.217643	0.0725476	-0.145095	0.145095	0.0725476	0.0725476	-0.114708	-0.28677	-0.0573539	-0.114708	-0.114708	-0.0573539	0.172062	0.114708	0.114708	0	-0.0573539	-0.0573539	0.172062	0.172062	0.114708	-0.216295	0	-0.0540738	-0.0540738	-0.162221	-0.216295	-0.216295	0	0	-0.0540738	0.0540738	0	0	0.216295	0.216295	0.162221	0.0540738	0.0540738	0	0.216295	-0.114708	-0.172062	-0.172062	0.0573539	0.0573539	0	-0.114708	-0.114708
_____OTU85	-0.245465	-0.217677	-0.0926283	-0.00463142	0.263991	0.296411	-0.366146	-0.267286	-0.197719	0.0146458	0.040276	-0.245318	-0.17575	0.0366146	0.0622448	-0.0768906	0.135474	0.161104	0.205042	0.230672	0.443036	-0.414247	-0.348657	-0.148438	-0.124274	-0.255452	-0.0552329	-0.0310685	0.0103562	0.0345205	0.23474	-0.23474	-0.0345205	-0.0103562	0.0310685	0.0552329	0.255452	0.124274	0.148438	0.348657	0.414247	-0.443036	-0.230672	-0.205042	-0.161104	-0.135474	0.0768906	-0.0622448	-0.0366146
_____OTU86	-0.0482977	-0.262526	-0.181635	-0.0314083	-0.044742	0.568609	-0.245728	-0.181778	-0.0630131	-0.0735544	0.411342	-0.35114	-0.232376	-0.242917	0.24198	-0.168425	-0.178967	0.30593	-0.0602022	0.424695	0.414153	-0.367057	-0.255085	-0.265023	0.192142	-0.194792	-0.20473	0.252435	-0.0927581	0.364407	0.354469	-0.354469	-0.364407	0.0927581	-0.252435	0.20473	0.194792	-0.192142	0.265023	0.255085	0.367057	-0.414153	-0.424695	0.0602022	-0.30593	0.178967	0.168425	-0.24198	0.242917
____g:Fusicolla	0.586563	-0.261756	-0.0859783	-0.246471	-0.12037	0.128012	0.256782	0.395747	0.268866	0.368558	0.564921	-0.274908	-0.401789	-0.302097	-0.105734	-0.262824	-0.163132	0.0332307	-0.290013	-0.09365	0.00604194	0.178012	0.058388	0.152379	0.337511	0.189405	0.283396	0.468528	0.163771	0.348904	0.442895	-0.442895	-0.348904	-0.163771	-0.468528	-0.283396	-0.189405	-0.337511	-0.152379	-0.058388	-0.178012	-0.00604194	0.09365	0.290013	-0.0332307	0.163132	0.262824	0.105734	0.302097
_____OTU202	0.586563	-0.261756	-0.0859783	-0.246471	-0.12037	0.128012	0.256782	0.395747	0.268866	0.368558	0.564921	-0.274908	-0.401789	-0.302097	-0.105734	-0.262824	-0.163132	0.0332307	-0.290013	-0.09365	0.00604194	0.178012	0.058388	0.152379	0.337511	0.189405	0.283396	0.468528	0.163771	0.348904	0.442895	-0.442895	-0.348904	-0.163771	-0.468528	-0.283396	-0.189405	-0.337511	-0.152379	-0.058388	-0.178012	-0.00604194	0.09365	0.290013	-0.0332307	0.163132	0.262824	0.105734	0.302097
____g:Macroconia	-0.00289624	-0.0897834	-0.0897834	-0.0897834	-0.0897834	0.36203	-0.0732697	-0.0732697	-0.0732697	-0.0732697	0.28392	-0.14196	-0.14196	-0.14196	0.21523	-0.14196	-0.14196	0.21523	-0.14196	0.21523	0.21523	-0.136	-0.136	-0.136	0.200762	-0.136	-0.136	0.200762	-0.136	0.200762	0.200762	-0.200762	-0.200762	0.136	-0.200762	0.136	0.136	-0.200762	0.136	0.136	0.136	-0.21523	-0.21523	0.14196	-0.21523	0.14196	0.14196	-0.21523	0.14196
_____OTU943	-0.00289624	-0.0897834	-0.0897834	-0.0897834	-0.0897834	0.36203	-0.0732697	-0.0732697	-0.0732697	-0.0732697	0.28392	-0.14196	-0.14196	-0.14196	0.21523	-0.14196	-0.14196	0.21523	-0.14196	0.21523	0.21523	-0.136	-0.136	-0.136	0.200762	-0.136	-0.136	0.200762	-0.136	0.200762	0.200762	-0.200762	-0.200762	0.136	-0.200762	0.136	0.136	-0.200762	0.136	0.136	0.136	-0.21523	-0.21523	0.14196	-0.21523	0.14196	0.14196	-0.21523	0.14196
____g:Mariannaea	-0.175888	0.142385	0.0921317	0.041878	0.0921317	-0.192639	-0.026486	-0.066215	-0.105944	-0.066215	-0.291346	0.185402	0.145673	0.185402	-0.039729	0.105944	0.145673	-0.079458	0.105944	-0.119187	-0.079458	0.0436997	0.00624281	0.0436997	-0.168556	-0.0312141	0.00624281	-0.206013	-0.0312141	-0.24347	-0.206013	0.206013	0.24347	0.0312141	0.206013	-0.00624281	0.0312141	0.168556	-0.0436997	-0.00624281	-0.0436997	0.079458	0.119187	-0.105944	0.079458	-0.145673	-0.105944	0.039729	-0.185402
_____OTU336	-0.175888	0.142385	0.0921317	0.041878	0.0921317	-0.192639	-0.026486	-0.066215	-0.105944	-0.066215	-0.291346	0.185402	0.145673	0.185402	-0.039729	0.105944	0.145673	-0.079458	0.105944	-0.119187	-0.079458	0.0436997	0.00624281	0.0436997	-0.168556	-0.0312141	0.00624281	-0.206013	-0.0312141	-0.24347	-0.206013	0.206013	0.24347	0.0312141	0.206013	-0.00624281	0.0312141	0.168556	-0.0436997	-0.00624281	-0.0436997	0.079458	0.119187	-0.105944	0.079458	-0.145673	-0.105944	0.039729	-0.185402
____g:Paracremonium	-0.0532542	-0.412366	-0.188982	0.0626797	0.260616	0.331307	-0.368105	-0.191504	0.00745153	0.163934	0.21982	-0.475407	-0.276452	-0.11997	-0.0640831	-0.0998505	0.0566316	0.112518	0.255587	0.311474	0.467956	-0.487912	-0.300334	-0.152802	-0.100111	-0.133833	0.0136995	0.0663897	0.201277	0.253967	0.4015	-0.4015	-0.253967	-0.201277	-0.0663897	-0.0136995	0.133833	0.100111	0.152802	0.300334	0.487912	-0.467956	-0.311474	-0.255587	-0.112518	-0.0566316	0.0998505	0.0640831	0.11997
_____OTU125	0.00724514	-0.347209	-0.106448	0.0273086	0.141002	0.278102	-0.268765	-0.0784266	0.0273171	0.117199	0.225587	-0.358648	-0.252904	-0.163022	-0.0546343	-0.062565	0.0273171	0.135704	0.133061	0.241448	0.33133	-0.332736	-0.23304	-0.148298	-0.0461095	-0.0535867	0.031155	0.133344	0.130851	0.23304	0.317781	-0.317781	-0.23304	-0.130851	-0.133344	-0.031155	0.0535867	0.0461095	0.148298	0.23304	0.332736	-0.33133	-0.241448	-0.133061	-0.135704	-0.0273171	0.062565	0.0546343	0.163022
_____OTU255	-0.137487	-0.274974	-0.229145	0.0916581	0.32735	0.222598	-0.326079	-0.289848	-0.036231	0.1501	0.0672862	-0.398541	-0.144924	0.0414069	-0.0414069	-0.108693	0.0776379	-0.00517586	0.331255	0.248441	0.434772	-0.478225	-0.239113	-0.063438	-0.141516	-0.204954	-0.0292791	-0.107357	0.209834	0.131756	0.30743	-0.30743	-0.131756	-0.209834	0.107357	0.0292791	0.204954	0.141516	0.063438	0.239113	0.478225	-0.434772	-0.248441	-0.331255	0.00517586	-0.0776379	0.108693	0.0414069	-0.0414069
____g:Penicillifer	0.29649	0.0912277	-0.0456139	-0.114035	-0.114035	-0.114035	0.306518	0.198335	0.144244	0.144244	0.144244	0.0360609	-0.0180305	-0.0180305	-0.0180305	-0.126213	-0.126213	-0.126213	-0.180305	-0.180305	-0.180305	0.254989	0.203991	0.203991	0.203991	0.101996	0.101996	0.101996	0.0509978	0.0509978	0.0509978	-0.0509978	-0.0509978	-0.0509978	-0.101996	-0.101996	-0.101996	-0.203991	-0.203991	-0.203991	-0.254989	0.180305	0.180305	0.180305	0.126213	0.126213	0.126213	0.0180305	0.0180305
_____OTU908	0.29649	0.0912277	-0.0456139	-0.114035	-0.114035	-0.114035	0.306518	0.198335	0.144244	0.144244	0.144244	0.0360609	-0.0180305	-0.0180305	-0.0180305	-0.126213	-0.126213	-0.126213	-0.180305	-0.180305	-0.180305	0.254989	0.203991	0.203991	0.203991	0.101996	0.101996	0.101996	0.0509978	0.0509978	0.0509978	-0.0509978	-0.0509978	-0.0509978	-0.101996	-0.101996	-0.101996	-0.203991	-0.203991	-0.203991	-0.254989	0.180305	0.180305	0.180305	0.126213	0.126213	0.126213	0.0180305	0.0180305
____g:Stephanonectria	-0.121466	-0.121466	0.242933	0.202444	-0.0809776	-0.121466	-0.192055	0.0960277	0.0640184	-0.160046	-0.192055	0.0960277	0.0640184	-0.160046	-0.192055	0.352101	0.128037	0.0960277	0.0960277	0.0640184	-0.160046	0	-0.0301786	-0.241429	-0.271607	0.241429	0.0301786	0	0	-0.0301786	-0.241429	0.241429	0.0301786	0	0	-0.0301786	-0.241429	0.271607	0.241429	0.0301786	0	0.160046	-0.0640184	-0.0960277	-0.0960277	-0.128037	-0.352101	0.192055	0.160046
_____OTU175	-0.121466	-0.121466	0.242933	0.202444	-0.0809776	-0.121466	-0.192055	0.0960277	0.0640184	-0.160046	-0.192055	0.0960277	0.0640184	-0.160046	-0.192055	0.352101	0.128037	0.0960277	0.0960277	0.0640184	-0.160046	0	-0.0301786	-0.241429	-0.271607	0.241429	0.0301786	0	0	-0.0301786	-0.241429	0.241429	0.0301786	0	0	-0.0301786	-0.241429	0.271607	0.241429	0.0301786	0	0.160046	-0.0640184	-0.0960277	-0.0960277	-0.128037	-0.352101	0.192055	0.160046
____g:Varicosporellopsis	-0.0101594	-0.0863545	0.325099	-0.116833	0.00507968	-0.116833	-0.0763009	0.248982	-0.100396	-0.00401584	-0.100396	0.188744	-0.160634	-0.0642534	-0.160634	0.164649	0.261029	0.164649	-0.0883484	-0.184729	-0.0883484	0.170378	-0.159019	-0.068151	-0.159019	0.147661	0.238529	0.147661	-0.090868	-0.181736	-0.090868	0.090868	0.181736	0.090868	-0.147661	-0.238529	-0.147661	0.159019	0.068151	0.159019	-0.170378	0.0883484	0.184729	0.0883484	-0.164649	-0.261029	-0.164649	0.160634	0.0642534
_____OTU312	-0.0101594	-0.0863545	0.325099	-0.116833	0.00507968	-0.116833	-0.0763009	0.248982	-0.100396	-0.00401584	-0.100396	0.188744	-0.160634	-0.0642534	-0.160634	0.164649	0.261029	0.164649	-0.0883484	-0.184729	-0.0883484	0.170378	-0.159019	-0.068151	-0.159019	0.147661	0.238529	0.147661	-0.090868	-0.181736	-0.090868	0.090868	0.181736	0.090868	-0.147661	-0.238529	-0.147661	0.159019	0.068151	0.159019	-0.170378	0.0883484	0.184729	0.0883484	-0.164649	-0.261029	-0.164649	0.160634	0.0642534
____g:Viridispora	0.11391	-0.0520943	0.323284	-0.113411	-0.179214	-0.0924736	0.0488693	0.345632	0.000394107	-0.051628	0.0169466	0.214394	-0.130843	-0.182866	-0.114291	0.165919	0.113897	0.182472	-0.231341	-0.162766	-0.214788	0.287036	-0.0384572	-0.0875042	-0.0228514	0.241333	0.192286	0.256939	-0.133207	-0.0685542	-0.117601	0.117601	0.0685542	0.133207	-0.256939	-0.192286	-0.241333	0.0228514	0.0875042	0.0384572	-0.287036	0.214788	0.162766	0.231341	-0.182472	-0.113897	-0.165919	0.114291	0.182866
_____OTU127	0.11391	-0.0520943	0.323284	-0.113411	-0.179214	-0.0924736	0.0488693	0.345632	0.000394107	-0.051628	0.0169466	0.214394	-0.130843	-0.182866	-0.114291	0.165919	0.113897	0.182472	-0.231341	-0.162766	-0.214788	0.287036	-0.0384572	-0.0875042	-0.0228514	0.241333	0.192286	0.256939	-0.133207	-0.0685542	-0.117601	0.117601	0.0685542	0.133207	-0.256939	-0.192286	-0.241333	0.0228514	0.0875042	0.0384572	-0.287036	0.214788	0.162766	0.231341	-0.182472	-0.113897	-0.165919	0.114291	0.182866
___f:Ophiocordycipitaceae	-0.0112452	0.11695	0.399654	0.194542	-0.323637	-0.376264	0.083567	0.307064	0.144909	-0.264747	-0.306353	0.408411	0.246256	-0.1634	-0.205006	0.469753	0.0600971	0.0184914	-0.102058	-0.143664	-0.55332	0.376672	0.223791	-0.162437	-0.201663	0.434506	0.0482784	0.00905221	-0.104603	-0.143829	-0.530057	0.530057	0.143829	0.104603	-0.00905221	-0.0482784	-0.434506	0.201663	0.162437	-0.223791	-0.376672	0.55332	0.143664	0.102058	-0.0184914	-0.0600971	-0.469753	0.205006	0.1634
____g:Hirsutella	-0.144426	-0.0424783	0.416287	0.00849565	-0.144426	-0.0934522	-0.147761	0.214925	-0.107462	-0.228358	-0.188059	0.295522	-0.0268656	-0.147761	-0.107462	0.33582	0.214925	0.255223	-0.107462	-0.067164	-0.188059	0.170972	-0.132978	-0.246959	-0.208965	0.208965	0.0949843	0.132978	-0.208965	-0.170972	-0.284953	0.284953	0.170972	0.208965	-0.132978	-0.0949843	-0.208965	0.208965	0.246959	0.132978	-0.170972	0.188059	0.067164	0.107462	-0.255223	-0.214925	-0.33582	0.107462	0.147761
_____OTU532	-0.144426	-0.0424783	0.416287	0.00849565	-0.144426	-0.0934522	-0.147761	0.214925	-0.107462	-0.228358	-0.188059	0.295522	-0.0268656	-0.147761	-0.107462	0.33582	0.214925	0.255223	-0.107462	-0.067164	-0.188059	0.170972	-0.132978	-0.246959	-0.208965	0.208965	0.0949843	0.132978	-0.208965	-0.170972	-0.284953	0.284953	0.170972	0.208965	-0.132978	-0.0949843	-0.208965	0.208965	0.246959	0.132978	-0.170972	0.188059	0.067164	0.107462	-0.255223	-0.214925	-0.33582	0.107462	0.147761
____g:Purpureocillium	-0.00936513	0.11791	0.395479	0.195088	-0.322815	-0.376298	0.0858126	0.30525	0.146827	-0.262611	-0.304893	0.40587	0.247447	-0.161991	-0.204273	0.466885	0.0574463	0.0151644	-0.100977	-0.143259	-0.552697	0.375678	0.226315	-0.159707	-0.199571	0.433203	0.0471805	0.00731676	-0.102182	-0.142046	-0.528068	0.528068	0.142046	0.102182	-0.00731676	-0.0471805	-0.433203	0.199571	0.159707	-0.226315	-0.375678	0.552697	0.143259	0.100977	-0.0151644	-0.0574463	-0.466885	0.204273	0.161991
_____OTU25	-0.00950459	0.11745	0.395798	0.194844	-0.322477	-0.37611	0.085338	0.305392	0.146524	-0.262455	-0.304855	0.405758	0.24689	-0.162088	-0.204489	0.466944	0.0579654	0.0155648	-0.100903	-0.143303	-0.552282	0.375468	0.225686	-0.159903	-0.199878	0.433154	0.047566	0.00759032	-0.102216	-0.142192	-0.52778	0.52778	0.142192	0.102216	-0.00759032	-0.047566	-0.433154	0.199878	0.159903	-0.225686	-0.375468	0.552282	0.143303	0.100903	-0.0155648	-0.0579654	-0.466944	0.204489	0.162088
_____OTU968	0.0240077	0.168054	0.168054	0.168054	-0.264085	-0.264085	0.151838	0.151838	0.151838	-0.189797	-0.189797	0.265716	0.265716	-0.075919	-0.075919	0.265716	-0.075919	-0.075919	-0.075919	-0.075919	-0.417554	0.268414	0.268414	-0.0536828	-0.0536828	0.268414	-0.0536828	-0.0536828	-0.0536828	-0.0536828	-0.37578	0.37578	0.0536828	0.0536828	0.0536828	0.0536828	-0.268414	0.0536828	0.0536828	-0.268414	-0.268414	0.417554	0.075919	0.075919	0.075919	0.075919	-0.265716	0.075919	0.075919
___f:Sarocladiaceae	0.299001	-0.112468	-0.112468	-0.112468	-0.0466331	0.0850369	0.147467	0.147467	0.147467	0.199514	0.303608	-0.177828	-0.177828	-0.125781	-0.0216863	-0.177828	-0.125781	-0.0216863	-0.125781	-0.0216863	0.0303608	0.0552043	0.0552043	0.104275	0.202416	0.0552043	0.104275	0.202416	0.104275	0.202416	0.251486	-0.251486	-0.202416	-0.104275	-0.202416	-0.104275	-0.0552043	-0.202416	-0.104275	-0.0552043	-0.0552043	-0.0303608	0.0216863	0.125781	0.0216863	0.125781	0.177828	0.0216863	0.125781
____g:Sarocladium	0.299001	-0.112468	-0.112468	-0.112468	-0.0466331	0.0850369	0.147467	0.147467	0.147467	0.199514	0.303608	-0.177828	-0.177828	-0.125781	-0.0216863	-0.177828	-0.125781	-0.0216863	-0.125781	-0.0216863	0.0303608	0.0552043	0.0552043	0.104275	0.202416	0.0552043	0.104275	0.202416	0.104275	0.202416	0.251486	-0.251486	-0.202416	-0.104275	-0.202416	-0.104275	-0.0552043	-0.202416	-0.104275	-0.0552043	-0.0552043	-0.0303608	0.0216863	0.125781	0.0216863	0.125781	0.177828	0.0216863	0.125781
_____OTU558	0.299001	-0.112468	-0.112468	-0.112468	-0.0466331	0.0850369	0.147467	0.147467	0.147467	0.199514	0.303608	-0.177828	-0.177828	-0.125781	-0.0216863	-0.177828	-0.125781	-0.0216863	-0.125781	-0.0216863	0.0303608	0.0552043	0.0552043	0.104275	0.202416	0.0552043	0.104275	0.202416	0.104275	0.202416	0.251486	-0.251486	-0.202416	-0.104275	-0.202416	-0.104275	-0.0552043	-0.202416	-0.104275	-0.0552043	-0.0552043	-0.0303608	0.0216863	0.125781	0.0216863	0.125781	0.177828	0.0216863	0.125781
___f:Stachybotryaceae	0.137333	-0.345263	-0.0877632	0.0116814	0.100359	0.183653	-0.164383	0.0391885	0.117806	0.187912	0.253762	-0.342337	-0.263719	-0.193614	-0.127764	-0.0601479	0.00995773	0.0758072	0.0885756	0.154425	0.224531	-0.220396	-0.146275	-0.0801786	-0.0180951	0.0456541	0.11175	0.173834	0.185872	0.247956	0.314052	-0.314052	-0.247956	-0.185872	-0.173834	-0.11175	-0.0456541	0.0180951	0.0801786	0.146275	0.220396	-0.224531	-0.154425	-0.0885756	-0.0758072	-0.00995773	0.0601479	0.127764	0.193614
____g:Achroiostachys	-0.101684	-0.101684	-0.0782181	-0.00782181	-0.101684	0.391091	-0.160776	-0.142225	-0.0865716	-0.160776	0.228796	-0.142225	-0.0865716	-0.160776	0.228796	-0.0680206	-0.142225	0.247348	-0.0865716	0.303001	0.228796	-0.209881	-0.157411	-0.227371	0.139921	-0.139921	-0.209881	0.157411	-0.157411	0.209881	0.139921	-0.139921	-0.209881	0.157411	-0.157411	0.209881	0.139921	-0.139921	0.227371	0.157411	0.209881	-0.228796	-0.303001	0.0865716	-0.247348	0.142225	0.0680206	-0.228796	0.160776
_____OTU376	-0.101684	-0.101684	-0.0782181	-0.00782181	-0.101684	0.391091	-0.160776	-0.142225	-0.0865716	-0.160776	0.228796	-0.142225	-0.0865716	-0.160776	0.228796	-0.0680206	-0.142225	0.247348	-0.0865716	0.303001	0.228796	-0.209881	-0.157411	-0.227371	0.139921	-0.139921	-0.209881	0.157411	-0.157411	0.209881	0.139921	-0.139921	-0.209881	0.157411	-0.157411	0.209881	0.139921	-0.139921	0.227371	0.157411	0.209881	-0.228796	-0.303001	0.0865716	-0.247348	0.142225	0.0680206	-0.228796	0.160776
____g:Memnoniella	0.32014	-0.0866261	-0.103575	0.0376635	-0.0244813	-0.143121	0.184609	0.17121	0.282868	0.233739	0.139945	-0.150367	-0.0387083	-0.0878381	-0.181631	-0.0521073	-0.101237	-0.19503	0.0104215	-0.0833717	-0.132502	0.0968509	0.202124	0.155804	0.0673745	0.189491	0.143171	0.0547418	0.248444	0.160015	0.113695	-0.113695	-0.160015	-0.248444	-0.0547418	-0.143171	-0.189491	-0.0673745	-0.155804	-0.202124	-0.0968509	0.132502	0.0833717	-0.0104215	0.19503	0.101237	0.0521073	0.181631	0.0878381
_____OTU346	0.32014	-0.0866261	-0.103575	0.0376635	-0.0244813	-0.143121	0.184609	0.17121	0.282868	0.233739	0.139945	-0.150367	-0.0387083	-0.0878381	-0.181631	-0.0521073	-0.101237	-0.19503	0.0104215	-0.0833717	-0.132502	0.0968509	0.202124	0.155804	0.0673745	0.189491	0.143171	0.0547418	0.248444	0.160015	0.113695	-0.113695	-0.160015	-0.248444	-0.0547418	-0.143171	-0.189491	-0.0673745	-0.155804	-0.202124	-0.0968509	0.132502	0.0833717	-0.0104215	0.19503	0.101237	0.0521073	0.181631	0.0878381
____g:Myrothecium	0.129147	-0.338402	-0.08224	0.011676	0.0956421	0.184177	-0.165431	0.0370834	0.111331	0.177712	0.247705	-0.332547	-0.2583	-0.191919	-0.121926	-0.0557857	0.0105953	0.0805883	0.0848424	0.154835	0.221216	-0.217268	-0.147267	-0.0846821	-0.0186921	0.0436654	0.10625	0.17224	0.176251	0.242241	0.304825	-0.304825	-0.242241	-0.176251	-0.17224	-0.10625	-0.0436654	0.0186921	0.0846821	0.147267	0.217268	-0.221216	-0.154835	-0.0848424	-0.0805883	-0.0105953	0.0557857	0.121926	0.191919
_____OTU179	0.224417	-0.190543	0.218066	0.0465771	-0.107974	-0.190543	0.02678	0.349813	0.21424	0.0920562	0.02678	0.0217587	-0.113815	-0.235999	-0.301275	0.209219	0.0870349	0.0217587	-0.0485387	-0.113815	-0.235999	0.187785	0.059965	-0.0552309	-0.116774	0.364524	0.249328	0.187785	0.121508	0.059965	-0.0552309	0.0552309	-0.059965	-0.121508	-0.187785	-0.249328	-0.364524	0.116774	0.0552309	-0.059965	-0.187785	0.235999	0.113815	0.0485387	-0.0217587	-0.0870349	-0.209219	0.301275	0.235999
_____OTU185	0.0597626	-0.0960323	0.185882	-0.0564653	-0.150437	0.0572896	-0.0286737	0.194199	0.0026067	-0.0716843	0.0925379	0.0710326	-0.12056	-0.194851	-0.0306287	0.102313	0.028022	0.192244	-0.163571	0.000651675	-0.0736393	0.111515	-0.0691206	-0.139163	0.0156673	0.141006	0.0709638	0.225794	-0.109671	0.0451588	-0.0248834	0.0248834	-0.0451588	0.109671	-0.225794	-0.0709638	-0.141006	-0.0156673	0.139163	0.0691206	-0.111515	0.0736393	-0.000651675	0.163571	-0.192244	-0.028022	-0.102313	0.0306287	0.194851
_____OTU43	0.329613	-0.151536	-0.0916224	-0.0921479	-0.00332854	0.00902209	0.140782	0.188148	0.187732	0.25795	0.267714	-0.192234	-0.192649	-0.122431	-0.112667	-0.145283	-0.0750653	-0.0653013	-0.0754808	-0.0657167	0.00450115	0.0644393	0.0640476	0.13025	0.139455	0.108705	0.174907	0.184112	0.174515	0.183721	0.249923	-0.249923	-0.183721	-0.174515	-0.184112	-0.174907	-0.108705	-0.139455	-0.13025	-0.0640476	-0.0644393	-0.00450115	0.0657167	0.0754808	0.0653013	0.0750653	0.145283	0.112667	0.122431
_____OTU438	-0.181679	-0.192262	0.358066	-0.202845	-0.0652632	0.283983	-0.295626	0.139446	-0.303993	-0.195225	0.0808788	0.13108	-0.31236	-0.203592	0.0725121	0.122713	0.231481	0.507584	-0.211958	0.0641453	0.172913	-0.0118324	-0.429911	-0.327363	-0.0670503	-0.0197207	0.0828269	0.34314	-0.335252	-0.0749386	0.027609	-0.027609	0.0749386	0.335252	-0.34314	-0.0828269	0.0197207	0.0670503	0.327363	0.429911	0.0118324	-0.172913	-0.0641453	0.211958	-0.507584	-0.231481	-0.122713	-0.0725121	0.203592
_____OTU53	-0.241327	-0.348667	0.0701179	-0.262475	0.366183	0.416168	-0.466432	-0.135353	-0.398291	0.0987072	0.138224	-0.220212	-0.48315	0.0138477	0.0533644	-0.152072	0.344926	0.384443	0.0819886	0.121505	0.618503	-0.387493	-0.635393	-0.166819	-0.129562	-0.323249	0.145325	0.182582	-0.102575	-0.0653186	0.403256	-0.403256	0.0653186	0.102575	-0.182582	-0.145325	0.323249	0.129562	0.166819	0.635393	0.387493	-0.618503	-0.121505	-0.0819886	-0.384443	-0.344926	0.152072	-0.0533644	-0.0138477
_____OTU64	-0.130026	-0.146153	-0.138456	0.307059	0.0110875	0.0964886	-0.218339	-0.212254	0.139957	-0.0940291	-0.0265136	-0.225003	0.127207	-0.106779	-0.0392633	0.133292	-0.100694	-0.0331782	0.251517	0.319032	0.0850464	-0.309051	0.0230166	-0.197588	-0.133933	0.0287537	-0.191851	-0.128196	0.140217	0.203871	-0.0167331	0.0167331	-0.203871	-0.140217	0.128196	0.191851	-0.0287537	0.133933	0.197588	-0.0230166	0.309051	-0.0850464	-0.319032	-0.251517	0.0331782	0.100694	-0.133292	0.0392633	0.106779
____g:Stachybotrys	-0.183764	-0.198664	-0.0794654	-0.0943652	0.471826	0.084432	-0.302335	-0.208101	-0.21988	0.227733	-0.0785287	-0.21988	-0.23166	0.215954	-0.0903079	-0.137425	0.310188	0.00392643	0.298409	-0.00785287	0.43976	-0.344274	-0.35538	0.0666338	-0.222113	-0.266535	0.155479	-0.133268	0.144373	-0.144373	0.277641	-0.277641	0.144373	-0.144373	0.133268	-0.155479	0.266535	0.222113	-0.0666338	0.35538	0.344274	-0.43976	0.00785287	-0.298409	-0.00392643	-0.310188	0.137425	0.0903079	-0.215954
_____OTU1268	0.0632456	-0.126491	-0.126491	0.442719	-0.126491	-0.126491	-0.05	-0.05	0.4	-0.05	-0.05	-0.2	0.25	-0.2	-0.2	0.25	-0.2	-0.2	0.25	0.25	-0.2	-0.141421	0.282843	-0.141421	-0.141421	0.282843	-0.141421	-0.141421	0.282843	0.282843	-0.141421	0.141421	-0.282843	-0.282843	0.141421	0.141421	-0.282843	0.141421	0.141421	-0.282843	0.141421	0.2	-0.25	-0.25	0.2	0.2	-0.25	0.2	0.2
_____OTU496	-0.192513	-0.177705	-0.0592349	-0.162896	0.488688	0.103661	-0.292683	-0.199024	-0.280976	0.234146	-0.0702439	-0.187317	-0.269268	0.245854	-0.0585366	-0.17561	0.339512	0.035122	0.257561	-0.0468293	0.468293	-0.320095	-0.39736	0.0883022	-0.19868	-0.309058	0.176604	-0.110378	0.0993399	-0.187642	0.29802	-0.29802	0.187642	-0.0993399	0.110378	-0.176604	0.309058	0.19868	-0.0883022	0.39736	0.320095	-0.468293	0.0468293	-0.257561	-0.035122	-0.339512	0.17561	0.0585366	-0.245854
__o:Magnaporthales	0.0768792	0.446135	-0.135866	-0.145697	-0.167325	-0.0741265	0.413479	-0.046633	-0.0544051	-0.0715039	0.00217621	0.245289	0.237517	0.220419	0.294099	-0.222595	-0.239694	-0.166013	-0.247466	-0.173786	-0.190884	0.288563	0.281236	0.265115	0.334581	-0.152562	-0.168683	-0.0992166	-0.176011	-0.106544	-0.122665	0.122665	0.106544	0.176011	0.0992166	0.168683	0.152562	-0.334581	-0.265115	-0.281236	-0.288563	0.190884	0.173786	0.247466	0.166013	0.239694	0.222595	-0.294099	-0.220419
___f:Magnaporthaceae	0.0768792	0.446135	-0.135866	-0.145697	-0.167325	-0.0741265	0.413479	-0.046633	-0.0544051	-0.0715039	0.00217621	0.245289	0.237517	0.220419	0.294099	-0.222595	-0.239694	-0.166013	-0.247466	-0.173786	-0.190884	0.288563	0.281236	0.265115	0.334581	-0.152562	-0.168683	-0.0992166	-0.176011	-0.106544	-0.122665	0.122665	0.106544	0.176011	0.0992166	0.168683	0.152562	-0.334581	-0.265115	-0.281236	-0.288563	0.190884	0.173786	0.247466	0.166013	0.239694	0.222595	-0.294099	-0.220419
____g:Pseudophialophora	-0.142442	-0.142442	0.427327	0.223838	-0.223838	-0.142442	-0.225221	0.225221	0.0643489	-0.28957	-0.225221	0.225221	0.0643489	-0.28957	-0.225221	0.514792	0.160872	0.225221	0	0.0643489	-0.28957	0.10617	-0.0455016	-0.37918	-0.318511	0.37918	0.0455016	0.10617	-0.10617	-0.0455016	-0.37918	0.37918	0.0455016	0.10617	-0.10617	-0.0455016	-0.37918	0.318511	0.37918	0.0455016	-0.10617	0.28957	-0.0643489	1.01606e-16	-0.225221	-0.160872	-0.514792	0.225221	0.28957
_____OTU663	-0.142442	-0.142442	0.427327	0.223838	-0.223838	-0.142442	-0.225221	0.225221	0.0643489	-0.28957	-0.225221	0.225221	0.0643489	-0.28957	-0.225221	0.514792	0.160872	0.225221	0	0.0643489	-0.28957	0.10617	-0.0455016	-0.37918	-0.318511	0.37918	0.0455016	0.10617	-0.10617	-0.0455016	-0.37918	0.37918	0.0455016	0.10617	-0.10617	-0.0455016	-0.37918	0.318511	0.37918	0.0455016	-0.10617	0.28957	-0.0643489	1.01606e-16	-0.225221	-0.160872	-0.514792	0.225221	0.28957
____g:Pyricularia	0.0781412	0.446857	-0.13979	-0.147644	-0.164921	-0.0726438	0.415048	-0.0487379	-0.0549465	-0.0686055	0.00434605	0.242758	0.236549	0.22289	0.295842	-0.227236	-0.240895	-0.167944	-0.247104	-0.174152	-0.187811	0.287117	0.281264	0.268386	0.337165	-0.155998	-0.168875	-0.100096	-0.174729	-0.10595	-0.118827	0.118827	0.10595	0.174729	0.100096	0.168875	0.155998	-0.337165	-0.268386	-0.281264	-0.287117	0.187811	0.174152	0.247104	0.167944	0.240895	0.227236	-0.295842	-0.22289
_____OTU168	0.424025	0.38685	-0.156831	-0.198653	-0.240474	-0.214917	0.641053	0.211235	0.178172	0.145109	0.165314	0.181846	0.148783	0.11572	0.135925	-0.281035	-0.314097	-0.293892	-0.34716	-0.326955	-0.360018	0.487495	0.456323	0.425151	0.444201	0.0510874	0.0199154	0.038965	-0.0112566	0.007793	-0.023379	0.023379	-0.007793	0.0112566	-0.038965	-0.0199154	-0.0510874	-0.444201	-0.425151	-0.456323	-0.487495	0.360018	0.326955	0.34716	0.293892	0.314097	0.281035	-0.135925	-0.11572
_____OTU804	0.21166	0.438439	-0.151186	-0.196542	-0.196542	-0.10583	0.513948	0.0478091	0.0119523	0.0119523	0.083666	0.227093	0.191237	0.191237	0.26295	-0.274903	-0.274903	-0.203189	-0.310759	-0.239046	-0.239046	0.371868	0.338062	0.338062	0.405674	-0.101419	-0.101419	-0.0338062	-0.135225	-0.0676123	-0.0676123	0.0676123	0.0676123	0.135225	0.0338062	0.101419	0.101419	-0.405674	-0.338062	-0.338062	-0.371868	0.239046	0.239046	0.310759	0.203189	0.274903	0.274903	-0.26295	-0.191237
_____OTU87	0.00538214	0.43747	-0.129702	-0.130157	-0.141982	-0.0410104	0.350105	-0.0982835	-0.0986431	-0.107992	-0.0281666	0.243312	0.242952	0.233603	0.313429	-0.205437	-0.214785	-0.13496	-0.215145	-0.13532	-0.144669	0.233408	0.233069	0.224255	0.299515	-0.189676	-0.19849	-0.12323	-0.198829	-0.123569	-0.132383	0.132383	0.123569	0.198829	0.12323	0.19849	0.189676	-0.299515	-0.224255	-0.233069	-0.233408	0.144669	0.13532	0.215145	0.13496	0.214785	0.205437	-0.313429	-0.233603
__o:Microascales	-0.351575	-0.476892	0.0277544	0.0372123	0.289198	0.474302	-0.654961	-0.256003	-0.248525	-0.0493134	0.0970246	-0.355075	-0.347597	-0.148385	-0.00204731	0.0513607	0.250573	0.396911	0.25805	0.404388	0.6036	-0.596816	-0.589766	-0.401948	-0.263979	-0.213625	-0.0258062	0.112163	-0.0187567	0.119212	0.307031	-0.307031	-0.119212	0.0187567	-0.112163	0.0258062	0.213625	0.263979	0.401948	0.589766	0.596816	-0.6036	-0.404388	-0.25805	-0.396911	-0.250573	-0.0513607	0.00204731	0.148385
___f:Ceratocystidaceae	-0.042652	-0.130393	0.0158422	-0.15964	-0.15964	0.476484	-0.136804	-0.021195	-0.159926	-0.159926	0.342974	-0.0905606	-0.229292	-0.229292	0.273609	-0.113682	-0.113682	0.389218	-0.252414	0.250487	0.250487	-0.117172	-0.247969	-0.247969	0.22617	-0.138972	-0.138972	0.335167	-0.269769	0.20437	0.20437	-0.20437	-0.20437	0.269769	-0.335167	0.138972	0.138972	-0.22617	0.247969	0.247969	0.117172	-0.250487	-0.250487	0.252414	-0.389218	0.113682	0.113682	-0.273609	0.229292
____g:Ceratocystis	-0.042652	-0.130393	0.0158422	-0.15964	-0.15964	0.476484	-0.136804	-0.021195	-0.159926	-0.159926	0.342974	-0.0905606	-0.229292	-0.229292	0.273609	-0.113682	-0.113682	0.389218	-0.252414	0.250487	0.250487	-0.117172	-0.247969	-0.247969	0.22617	-0.138972	-0.138972	0.335167	-0.269769	0.20437	0.20437	-0.20437	-0.20437	0.269769	-0.335167	0.138972	0.138972	-0.22617	0.247969	0.247969	0.117172	-0.250487	-0.250487	0.252414	-0.389218	0.113682	0.113682	-0.273609	0.229292
_____OTU354	-0.042652	-0.130393	0.0158422	-0.15964	-0.15964	0.476484	-0.136804	-0.021195	-0.159926	-0.159926	0.342974	-0.0905606	-0.229292	-0.229292	0.273609	-0.113682	-0.113682	0.389218	-0.252414	0.250487	0.250487	-0.117172	-0.247969	-0.247969	0.22617	-0.138972	-0.138972	0.335167	-0.269769	0.20437	0.20437	-0.20437	-0.20437	0.269769	-0.335167	0.138972	0.138972	-0.22617	0.247969	0.247969	0.117172	-0.250487	-0.250487	0.252414	-0.389218	0.113682	0.113682	-0.273609	0.229292
___f:Graphiaceae	-0.0937408	-0.0374963	-0.0374963	-0.0937408	-0.0937408	0.356215	-0.103752	-0.103752	-0.148217	-0.148217	0.207504	-0.0592869	-0.103752	-0.103752	0.251969	-0.103752	-0.103752	0.251969	-0.148217	0.207504	0.207504	-0.125767	-0.167689	-0.167689	0.167689	-0.167689	-0.167689	0.167689	-0.209611	0.125767	0.125767	-0.125767	-0.125767	0.209611	-0.167689	0.167689	0.167689	-0.167689	0.167689	0.167689	0.125767	-0.207504	-0.207504	0.148217	-0.251969	0.103752	0.103752	-0.251969	0.103752
____g:Graphium	-0.0937408	-0.0374963	-0.0374963	-0.0937408	-0.0937408	0.356215	-0.103752	-0.103752	-0.148217	-0.148217	0.207504	-0.0592869	-0.103752	-0.103752	0.251969	-0.103752	-0.103752	0.251969	-0.148217	0.207504	0.207504	-0.125767	-0.167689	-0.167689	0.167689	-0.167689	-0.167689	0.167689	-0.209611	0.125767	0.125767	-0.125767	-0.125767	0.209611	-0.167689	0.167689	0.167689	-0.167689	0.167689	0.167689	0.125767	-0.207504	-0.207504	0.148217	-0.251969	0.103752	0.103752	-0.251969	0.103752
_____OTU1258	-0.0937408	-0.0374963	-0.0374963	-0.0937408	-0.0937408	0.356215	-0.103752	-0.103752	-0.148217	-0.148217	0.207504	-0.0592869	-0.103752	-0.103752	0.251969	-0.103752	-0.103752	0.251969	-0.148217	0.207504	0.207504	-0.125767	-0.167689	-0.167689	0.167689	-0.167689	-0.167689	0.167689	-0.209611	0.125767	0.125767	-0.125767	-0.125767	0.209611	-0.167689	0.167689	0.167689	-0.167689	0.167689	0.167689	0.125767	-0.207504	-0.207504	0.148217	-0.251969	0.103752	0.103752	-0.251969	0.103752
___f:Microascaceae	-0.354802	-0.478411	0.0276975	0.0458954	0.30204	0.457581	-0.658713	-0.258599	-0.244212	-0.0417125	0.0812533	-0.35632	-0.341934	-0.139434	-0.0164678	0.0581803	0.26068	0.383646	0.275067	0.398033	0.600533	-0.600396	-0.586832	-0.395913	-0.27998	-0.209601	-0.0186824	0.0972509	-0.00511847	0.110815	0.301734	-0.301734	-0.110815	0.00511847	-0.0972509	0.0186824	0.209601	0.27998	0.395913	0.586832	0.600396	-0.600533	-0.398033	-0.275067	-0.383646	-0.26068	-0.0581803	0.0164678	0.139434
____g:Cephalotrichum	-0.344491	-0.483144	0.0469103	0.0571109	0.275858	0.447757	-0.654304	-0.235259	-0.227194	-0.0542598	0.0816386	-0.344873	-0.336809	-0.163875	-0.0279762	0.082236	0.25517	0.391069	0.263235	0.399133	0.572068	-0.581919	-0.574315	-0.411271	-0.283145	-0.179236	-0.0161918	0.111934	-0.00858868	0.119538	0.282582	-0.282582	-0.119538	0.00858868	-0.111934	0.0161918	0.179236	0.283145	0.411271	0.574315	0.581919	-0.572068	-0.399133	-0.263235	-0.391069	-0.25517	-0.082236	0.0279762	0.163875
_____OTU5	-0.344081	-0.483655	0.0462725	0.0579982	0.275491	0.447973	-0.654382	-0.235438	-0.226168	-0.0542245	0.0821342	-0.345781	-0.336511	-0.164567	-0.0282087	0.0824332	0.254377	0.390735	0.263647	0.400005	0.571949	-0.582468	-0.573728	-0.411618	-0.283058	-0.178744	-0.0166339	0.111926	-0.00789405	0.120666	0.282776	-0.282776	-0.120666	0.00789405	-0.111926	0.0166339	0.178744	0.283058	0.411618	0.573728	0.582468	-0.571949	-0.400005	-0.263647	-0.390735	-0.254377	-0.0824332	0.0282087	0.164567
_____OTU566	-0.301836	-0.0232182	0.2554	-0.301836	0.2554	0.116091	-0.256978	-0.0367112	-0.477245	-0.0367112	-0.146845	0.183556	-0.256978	0.183556	0.0734223	-0.0367112	0.403823	0.293689	-0.0367112	-0.146845	0.293689	-0.0519174	-0.467257	-0.0519174	-0.155752	-0.259587	0.155752	0.0519174	-0.259587	-0.363422	0.0519174	-0.0519174	0.363422	0.259587	-0.0519174	-0.155752	0.259587	0.155752	0.0519174	0.467257	0.0519174	-0.293689	0.146845	0.0367112	-0.293689	-0.403823	0.0367112	-0.0734223	-0.183556
____g:Petriella	0	-0.0894427	0.357771	-0.0894427	-0.0894427	-0.0894427	-0.0707107	0.282843	-0.0707107	-0.0707107	-0.0707107	0.212132	-0.141421	-0.141421	-0.141421	0.212132	0.212132	0.212132	-0.141421	-0.141421	-0.141421	0.2	-0.133333	-0.133333	-0.133333	0.2	0.2	0.2	-0.133333	-0.133333	-0.133333	0.133333	0.133333	0.133333	-0.2	-0.2	-0.2	0.133333	0.133333	0.133333	-0.2	0.141421	0.141421	0.141421	-0.212132	-0.212132	-0.212132	0.141421	0.141421
_____OTU944	0	-0.0894427	0.357771	-0.0894427	-0.0894427	-0.0894427	-0.0707107	0.282843	-0.0707107	-0.0707107	-0.0707107	0.212132	-0.141421	-0.141421	-0.141421	0.212132	0.212132	0.212132	-0.141421	-0.141421	-0.141421	0.2	-0.133333	-0.133333	-0.133333	0.2	0.2	0.2	-0.133333	-0.133333	-0.133333	0.133333	0.133333	0.133333	-0.2	-0.2	-0.2	0.133333	0.133333	0.133333	-0.2	0.141421	0.141421	0.141421	-0.212132	-0.212132	-0.212132	0.141421	0.141421
____g:Scedosporium	-0.218407	-0.210465	-0.0436814	0.0913339	-0.0198552	0.401075	-0.339053	-0.207199	-0.10046	-0.188363	0.144412	-0.20092	-0.0941814	-0.182084	0.15069	0.0376726	-0.0502301	0.282544	0.0565089	0.389283	0.301381	-0.352221	-0.251586	-0.334462	-0.0207189	-0.127273	-0.210148	0.103594	-0.109514	0.204229	0.121353	-0.121353	-0.204229	0.109514	-0.103594	0.210148	0.127273	0.0207189	0.334462	0.251586	0.352221	-0.301381	-0.389283	-0.0565089	-0.282544	0.0502301	-0.0376726	-0.15069	0.182084
_____OTU378	-0.291966	-0.249754	0.00351766	0.172365	0.0246236	0.341213	-0.428267	-0.228038	-0.0945525	-0.211353	0.0389334	-0.194667	-0.061181	-0.177981	0.0723048	0.139048	0.0222476	0.272534	0.155734	0.406019	0.289219	-0.401152	-0.275301	-0.385421	-0.149449	-0.086523	-0.196643	0.0393286	-0.0707916	0.16518	0.0550601	-0.0550601	-0.16518	0.0707916	-0.0393286	0.196643	0.086523	0.149449	0.385421	0.275301	0.401152	-0.289219	-0.406019	-0.155734	-0.272534	-0.0222476	-0.139048	-0.0723048	0.177981
_____OTU458	-0.15099	-0.162038	-0.0626054	0.0368267	-0.0405094	0.379315	-0.24747	-0.168862	-0.0902537	-0.151393	0.180507	-0.177596	-0.0989879	-0.160127	0.171773	-0.0203799	-0.0815194	0.250381	-0.00291141	0.328989	0.26785	-0.27998	-0.205868	-0.263511	0.0494082	-0.131755	-0.189398	0.123521	-0.115286	0.197633	0.13999	-0.13999	-0.197633	0.115286	-0.123521	0.189398	0.131755	-0.0494082	0.263511	0.205868	0.27998	-0.26785	-0.328989	0.00291141	-0.250381	0.0815194	0.0203799	-0.171773	0.160127
____g:Scopulariopsis	-0.248083	-0.289145	-0.0838348	-0.145428	0.521829	0.244661	-0.424715	-0.262404	-0.311097	0.216415	-0.00270519	-0.294866	-0.34356	0.183953	-0.0351675	-0.181248	0.346265	0.127144	0.297571	0.0784506	0.605963	-0.462912	-0.508821	-0.0114772	-0.218066	-0.355792	0.141552	-0.0650373	0.095643	-0.110946	0.386398	-0.386398	0.110946	-0.095643	0.0650373	-0.141552	0.355792	0.218066	0.0114772	0.508821	0.462912	-0.605963	-0.0784506	-0.297571	-0.127144	-0.346265	0.181248	0.0351675	-0.183953
_____OTU170	-0.228308	-0.292703	-0.093665	-0.117081	0.521012	0.210746	-0.411896	-0.254542	-0.273055	0.231402	-0.0138841	-0.305451	-0.323963	0.180494	-0.0647926	-0.16661	0.337847	0.0925609	0.319335	0.0740487	0.578505	-0.458153	-0.475606	0	-0.231258	-0.327252	0.148354	-0.0829039	0.130901	-0.100357	0.375249	-0.375249	0.100357	-0.130901	0.0829039	-0.148354	0.327252	0.231258	0	0.475606	0.458153	-0.578505	-0.0740487	-0.319335	-0.0925609	-0.337847	0.16661	0.0647926	-0.180494
_____OTU327	-0.216735	-0.14707	-0.00774055	-0.193514	0.294141	0.270919	-0.287614	-0.177464	-0.32433	0.0611944	0.0428361	-0.122389	-0.269255	0.116269	0.0979111	-0.159105	0.226419	0.208061	0.0795527	0.0611944	0.446719	-0.276934	-0.415402	-0.0519252	-0.0692336	-0.311551	0.0519252	0.0346168	-0.086542	-0.10385	0.259626	-0.259626	0.10385	0.086542	-0.0346168	-0.0519252	0.311551	0.0692336	0.0519252	0.415402	0.276934	-0.446719	-0.0611944	-0.0795527	-0.208061	-0.226419	0.159105	-0.0979111	-0.116269
____g:Trichurus	-0.102051	-0.102051	0.0728937	-0.102051	-0.102051	0.335311	-0.161357	-0.023051	-0.161357	-0.161357	0.184408	-0.023051	-0.161357	-0.161357	0.184408	-0.023051	-0.023051	0.322714	-0.161357	0.184408	0.184408	-0.0977972	-0.228193	-0.228193	0.0977972	-0.0977972	-0.0977972	0.228193	-0.228193	0.0977972	0.0977972	-0.0977972	-0.0977972	0.228193	-0.228193	0.0977972	0.0977972	-0.0977972	0.228193	0.228193	0.0977972	-0.184408	-0.184408	0.161357	-0.322714	0.023051	0.023051	-0.184408	0.161357
_____OTU945	-0.102051	-0.102051	0.0728937	-0.102051	-0.102051	0.335311	-0.161357	-0.023051	-0.161357	-0.161357	0.184408	-0.023051	-0.161357	-0.161357	0.184408	-0.023051	-0.023051	0.322714	-0.161357	0.184408	0.184408	-0.0977972	-0.228193	-0.228193	0.0977972	-0.0977972	-0.0977972	0.228193	-0.228193	0.0977972	0.0977972	-0.0977972	-0.0977972	0.228193	-0.228193	0.0977972	0.0977972	-0.0977972	0.228193	0.228193	0.0977972	-0.184408	-0.184408	0.161357	-0.322714	0.023051	0.023051	-0.184408	0.161357
____g:Wardomycopsis	-0.309029	-0.202058	-0.194926	0.0190172	0.382721	0.304275	-0.40405	-0.398412	-0.229275	0.0582583	-0.0037586	-0.313843	-0.144706	0.142827	0.0808099	-0.139068	0.148465	0.0864478	0.317602	0.255585	0.543118	-0.526231	-0.366767	-0.0956784	-0.154149	-0.361452	-0.0903629	-0.148833	0.0691011	0.0106309	0.28172	-0.28172	-0.0106309	-0.0691011	0.148833	0.0903629	0.361452	0.154149	0.0956784	0.366767	0.526231	-0.543118	-0.255585	-0.317602	-0.0864478	-0.148465	0.139068	-0.0808099	-0.142827
_____OTU261	-0.309029	-0.202058	-0.194926	0.0190172	0.382721	0.304275	-0.40405	-0.398412	-0.229275	0.0582583	-0.0037586	-0.313843	-0.144706	0.142827	0.0808099	-0.139068	0.148465	0.0864478	0.317602	0.255585	0.543118	-0.526231	-0.366767	-0.0956784	-0.154149	-0.361452	-0.0903629	-0.148833	0.0691011	0.0106309	0.28172	-0.28172	-0.0106309	-0.0691011	0.148833	0.0903629	0.361452	0.154149	0.0956784	0.366767	0.526231	-0.543118	-0.255585	-0.317602	-0.0864478	-0.148465	0.139068	-0.0808099	-0.142827
__o:Myrmecridiales	-0.0298682	-0.141874	-0.186676	-0.141874	0.0597364	0.440556	-0.135774	-0.171194	-0.135774	0.0236129	0.324677	-0.259742	-0.224323	-0.0649355	0.236129	-0.259742	-0.100355	0.20071	-0.0649355	0.236129	0.395516	-0.267149	-0.233756	-0.0834842	0.200362	-0.267149	-0.116878	0.166968	-0.0834842	0.200362	0.350634	-0.350634	-0.200362	0.0834842	-0.166968	0.116878	0.267149	-0.200362	0.0834842	0.233756	0.267149	-0.395516	-0.236129	0.0649355	-0.20071	0.100355	0.259742	-0.236129	0.0649355
___f:Myrmecridiaceae	-0.0298682	-0.141874	-0.186676	-0.141874	0.0597364	0.440556	-0.135774	-0.171194	-0.135774	0.0236129	0.324677	-0.259742	-0.224323	-0.0649355	0.236129	-0.259742	-0.100355	0.20071	-0.0649355	0.236129	0.395516	-0.267149	-0.233756	-0.0834842	0.200362	-0.267149	-0.116878	0.166968	-0.0834842	0.200362	0.350634	-0.350634	-0.200362	0.0834842	-0.166968	0.116878	0.267149	-0.200362	0.0834842	0.233756	0.267149	-0.395516	-0.236129	0.0649355	-0.20071	0.100355	0.259742	-0.236129	0.0649355
____g:Myrmecridium	-0.0298682	-0.141874	-0.186676	-0.141874	0.0597364	0.440556	-0.135774	-0.171194	-0.135774	0.0236129	0.324677	-0.259742	-0.224323	-0.0649355	0.236129	-0.259742	-0.100355	0.20071	-0.0649355	0.236129	0.395516	-0.267149	-0.233756	-0.0834842	0.200362	-0.267149	-0.116878	0.166968	-0.0834842	0.200362	0.350634	-0.350634	-0.200362	0.0834842	-0.166968	0.116878	0.267149	-0.200362	0.0834842	0.233756	0.267149	-0.395516	-0.236129	0.0649355	-0.20071	0.100355	0.259742	-0.236129	0.0649355
_____OTU326	-0.0298682	-0.141874	-0.186676	-0.141874	0.0597364	0.440556	-0.135774	-0.171194	-0.135774	0.0236129	0.324677	-0.259742	-0.224323	-0.0649355	0.236129	-0.259742	-0.100355	0.20071	-0.0649355	0.236129	0.395516	-0.267149	-0.233756	-0.0834842	0.200362	-0.267149	-0.116878	0.166968	-0.0834842	0.200362	0.350634	-0.350634	-0.200362	0.0834842	-0.166968	0.116878	0.267149	-0.200362	0.0834842	0.233756	0.267149	-0.395516	-0.236129	0.0649355	-0.20071	0.100355	0.259742	-0.236129	0.0649355
__o:Ophiostomatales	0.30807	0.12886	0.634555	-0.248733	-0.410388	-0.412365	0.345424	0.745211	0.0469102	-0.0808889	-0.0824521	0.603533	-0.0947678	-0.222567	-0.22413	0.305019	0.17722	0.175657	-0.521081	-0.522644	-0.650443	0.798638	0.140274	0.019784	0.0183102	0.517197	0.396707	0.395233	-0.261658	-0.263131	-0.383621	0.383621	0.263131	0.261658	-0.395233	-0.396707	-0.517197	-0.0183102	-0.019784	-0.140274	-0.798638	0.650443	0.522644	0.521081	-0.175657	-0.17722	-0.305019	0.22413	0.222567
___f:Ophiostomataceae	0.30807	0.12886	0.634555	-0.248733	-0.410388	-0.412365	0.345424	0.745211	0.0469102	-0.0808889	-0.0824521	0.603533	-0.0947678	-0.222567	-0.22413	0.305019	0.17722	0.175657	-0.521081	-0.522644	-0.650443	0.798638	0.140274	0.019784	0.0183102	0.517197	0.396707	0.395233	-0.261658	-0.263131	-0.383621	0.383621	0.263131	0.261658	-0.395233	-0.396707	-0.517197	-0.0183102	-0.019784	-0.140274	-0.798638	0.650443	0.522644	0.521081	-0.175657	-0.17722	-0.305019	0.22413	0.222567
____g:Sporothrix	0.30807	0.12886	0.634555	-0.248733	-0.410388	-0.412365	0.345424	0.745211	0.0469102	-0.0808889	-0.0824521	0.603533	-0.0947678	-0.222567	-0.22413	0.305019	0.17722	0.175657	-0.521081	-0.522644	-0.650443	0.798638	0.140274	0.019784	0.0183102	0.517197	0.396707	0.395233	-0.261658	-0.263131	-0.383621	0.383621	0.263131	0.261658	-0.395233	-0.396707	-0.517197	-0.0183102	-0.019784	-0.140274	-0.798638	0.650443	0.522644	0.521081	-0.175657	-0.17722	-0.305019	0.22413	0.222567
_____OTU16	0.321295	0.125151	0.613362	-0.246795	-0.406726	-0.406288	0.352946	0.738911	0.0588976	-0.0675393	-0.0671927	0.583846	-0.0961678	-0.222605	-0.222258	0.289797	0.16336	0.163707	-0.516653	-0.516307	-0.642744	0.789934	0.148811	0.0296054	0.0299322	0.512703	0.393497	0.393824	-0.247626	-0.2473	-0.366506	0.366506	0.2473	0.247626	-0.393824	-0.393497	-0.512703	-0.0299322	-0.0296054	-0.148811	-0.789934	0.642744	0.516307	0.516653	-0.163707	-0.16336	-0.289797	0.222258	0.222605
_____OTU160	-0.0433554	0.0702656	0.476909	-0.149501	-0.177906	-0.176411	0.0212744	0.342754	-0.152467	-0.174923	-0.173741	0.432579	-0.0626413	-0.0850976	-0.0839157	0.258838	0.236382	0.237564	-0.258838	-0.257657	-0.280113	0.375525	-0.0913739	-0.112546	-0.111432	0.21172	0.190548	0.191662	-0.27635	-0.275236	-0.296408	0.296408	0.275236	0.27635	-0.191662	-0.190548	-0.21172	0.111432	0.112546	0.0913739	-0.375525	0.280113	0.257657	0.258838	-0.237564	-0.236382	-0.258838	0.0839157	0.0850976
_____OTU234	0.256838	0.115577	0.616411	-0.211891	-0.372415	-0.40452	0.29442	0.690364	0.0355335	-0.0913717	-0.116753	0.578688	-0.0761431	-0.203048	-0.228429	0.319801	0.192896	0.167515	-0.461935	-0.487316	-0.614221	0.737028	0.119647	0	-0.0239295	0.492947	0.3733	0.34937	-0.244081	-0.26801	-0.387657	0.387657	0.26801	0.244081	-0.34937	-0.3733	-0.492947	0.0239295	0	-0.119647	-0.737028	0.614221	0.487316	0.461935	-0.167515	-0.192896	-0.319801	0.228429	0.203048
_____OTU41	0.323963	0.129906	0.611149	-0.235728	-0.410975	-0.418316	0.358815	0.739271	0.0697562	-0.0687891	-0.074592	0.585856	-0.0836591	-0.222204	-0.228007	0.296796	0.158251	0.152448	-0.511264	-0.517067	-0.655612	0.793818	0.162593	0.0319716	0.0265005	0.52129	0.390669	0.385198	-0.240556	-0.246027	-0.376649	0.376649	0.246027	0.240556	-0.385198	-0.390669	-0.52129	-0.0265005	-0.0319716	-0.162593	-0.793818	0.655612	0.517067	0.511264	-0.152448	-0.158251	-0.296796	0.228007	0.222204
_____OTU481	0.167709	0.114748	0.617874	-0.229496	-0.335417	-0.335417	0.223302	0.621058	-0.0488472	-0.132585	-0.132585	0.579189	-0.0907163	-0.174454	-0.174454	0.30704	0.223302	0.223302	-0.446603	-0.446603	-0.530342	0.671067	0.0394745	-0.0394745	-0.0394745	0.414483	0.335534	0.335534	-0.296059	-0.296059	-0.375008	0.375008	0.296059	0.296059	-0.335534	-0.335534	-0.414483	0.0394745	0.0394745	-0.0394745	-0.671067	0.530342	0.446603	0.446603	-0.223302	-0.223302	-0.30704	0.174454	0.174454
_____OTU526	0.245322	-0.0250329	0.515677	-0.145191	-0.325427	-0.265348	0.174154	0.601623	0.0791609	-0.0633287	-0.0158322	0.387888	-0.134574	-0.277063	-0.229567	0.292895	0.150406	0.197902	-0.372056	-0.32456	-0.467049	0.548557	0.0559752	-0.0783653	-0.0335851	0.458997	0.324656	0.369436	-0.167926	-0.123145	-0.257486	0.257486	0.123145	0.167926	-0.369436	-0.324656	-0.458997	0.0335851	0.0783653	-0.0559752	-0.548557	0.467049	0.32456	0.372056	-0.197902	-0.150406	-0.292895	0.229567	0.277063
_____OTU661	0.296987	0.174096	0.419878	-0.194578	-0.317469	-0.378915	0.372424	0.566732	0.0809617	-0.0161923	-0.0647694	0.469578	-0.0161923	-0.113346	-0.161923	0.178116	0.0809617	0.0323847	-0.404809	-0.453386	-0.55054	0.664083	0.206095	0.114497	0.0686983	0.38929	0.297693	0.251894	-0.160296	-0.206095	-0.297693	0.297693	0.206095	0.160296	-0.251894	-0.297693	-0.38929	-0.0686983	-0.114497	-0.206095	-0.664083	0.55054	0.453386	0.404809	-0.0323847	-0.0809617	-0.178116	0.161923	0.113346
_____OTU751	0.140387	0.464356	0.205181	-0.313171	-0.248377	-0.248377	0.478091	0.273195	-0.136598	-0.0853735	-0.0853735	0.529316	0.119523	0.170747	0.170747	-0.0853735	-0.0341494	-0.0341494	-0.443942	-0.443942	-0.392718	0.603682	0.217325	0.26562	0.26562	0.0241473	0.0724418	0.0724418	-0.313914	-0.313914	-0.26562	0.26562	0.313914	0.313914	-0.0724418	-0.0724418	-0.0241473	-0.26562	-0.26562	-0.217325	-0.603682	0.392718	0.443942	0.443942	0.0341494	0.0341494	0.0853735	-0.170747	-0.170747
__o:Sordariales	0.275361	-0.439366	0.0982364	-0.0567928	-0.0654801	0.188042	-0.129657	0.295355	0.172793	0.165925	0.366352	-0.269687	-0.392248	-0.399116	-0.198689	0.032764	0.0258962	0.226323	-0.0966652	0.103761	0.0968934	-0.0490211	-0.164573	-0.171048	0.0179158	0.236132	0.229657	0.418621	0.114105	0.303069	0.296594	-0.296594	-0.303069	-0.114105	-0.418621	-0.229657	-0.236132	-0.0179158	0.171048	0.164573	0.0490211	-0.0968934	-0.103761	0.0966652	-0.226323	-0.0258962	-0.032764	0.198689	0.399116
___f:Chaetomiaceae	0.278774	-0.420857	0.106068	-0.0517412	-0.0926888	0.180444	-0.112326	0.304245	0.179486	0.147114	0.363044	-0.248862	-0.373621	-0.405993	-0.190063	0.042949	0.010577	0.226508	-0.114182	0.101749	0.0693768	-0.0268435	-0.144467	-0.174988	0.0285935	0.248279	0.217758	0.42134	0.100134	0.303716	0.273195	-0.273195	-0.303716	-0.100134	-0.42134	-0.217758	-0.248279	-0.0285935	0.174988	0.144467	0.0268435	-0.0693768	-0.101749	0.114182	-0.226508	-0.010577	-0.042949	0.190063	0.405993
____g:Acrophialophora	-0.180087	-0.147833	0.287602	-0.147833	0.206966	-0.0188151	-0.259244	0.0849979	-0.259244	0.0212495	-0.157246	0.110497	-0.233744	0.0467489	-0.131747	0.110497	0.390991	0.212495	0.0467489	-0.131747	0.148746	-0.0300513	-0.354605	-0.0901539	-0.258441	-0.0300513	0.2344	0.0661129	-0.0901539	-0.258441	0.00601026	-0.00601026	0.258441	0.0901539	-0.0661129	-0.2344	0.0300513	0.258441	0.0901539	0.354605	0.0300513	-0.148746	0.131747	-0.0467489	-0.212495	-0.390991	-0.110497	0.131747	-0.0467489
_____OTU507	-0.180087	-0.147833	0.287602	-0.147833	0.206966	-0.0188151	-0.259244	0.0849979	-0.259244	0.0212495	-0.157246	0.110497	-0.233744	0.0467489	-0.131747	0.110497	0.390991	0.212495	0.0467489	-0.131747	0.148746	-0.0300513	-0.354605	-0.0901539	-0.258441	-0.0300513	0.2344	0.0661129	-0.0901539	-0.258441	0.00601026	-0.00601026	0.258441	0.0901539	-0.0661129	-0.2344	0.0300513	0.258441	0.0901539	0.354605	0.0300513	-0.148746	0.131747	-0.0467489	-0.212495	-0.390991	-0.110497	0.131747	-0.0467489
____g:Arcopilus	-0.0211667	-0.137506	0.452071	-0.0118966	-0.139824	-0.141678	-0.125442	0.34066	-0.0261388	-0.127274	-0.12874	0.248685	-0.118113	-0.219248	-0.220714	0.347988	0.246853	0.245387	-0.119945	-0.121411	-0.222546	0.218686	-0.127135	-0.222486	-0.223868	0.31231	0.216958	0.215577	-0.128862	-0.130244	-0.225595	0.225595	0.130244	0.128862	-0.215577	-0.216958	-0.31231	0.223868	0.222486	0.127135	-0.218686	0.222546	0.121411	0.119945	-0.245387	-0.246853	-0.347988	0.220714	0.219248
_____OTU102	-0.0273664	-0.113014	0.383366	-0.0141169	-0.114434	-0.114434	-0.110981	0.281442	-0.0327954	-0.112103	-0.112103	0.213731	-0.100506	-0.179814	-0.179814	0.291917	0.212609	0.212609	-0.101628	-0.101628	-0.180936	0.18111	-0.115156	-0.189928	-0.189928	0.254824	0.180052	0.180052	-0.116214	-0.116214	-0.190986	0.190986	0.116214	0.116214	-0.180052	-0.180052	-0.254824	0.189928	0.189928	0.115156	-0.18111	0.180936	0.101628	0.101628	-0.212609	-0.212609	-0.291917	0.179814	0.179814
_____OTU213	0.0255667	-0.121529	0.347076	0.00875571	-0.125732	-0.134138	-0.0758651	0.2946	0.0271342	-0.0791877	-0.0858328	0.178311	-0.0891554	-0.195477	-0.202122	0.28131	0.174988	0.168343	-0.0924779	-0.099123	-0.205445	0.187169	-0.0650002	-0.165241	-0.171507	0.284278	0.184037	0.177772	-0.0681327	-0.0743978	-0.174639	0.174639	0.0743978	0.0681327	-0.177772	-0.184037	-0.284278	0.171507	0.165241	0.0650002	-0.187169	0.205445	0.099123	0.0924779	-0.168343	-0.174988	-0.28131	0.202122	0.195477
____g:Chaetomium	-0.157756	-0.305761	-0.0186621	0.0100091	0.0596025	0.412568	-0.366443	-0.139471	-0.116804	-0.0775972	0.201446	-0.256479	-0.233813	-0.194606	0.084438	-0.00684081	0.0323662	0.31141	0.0550328	0.334076	0.373283	-0.359395	-0.338025	-0.30106	-0.0379755	-0.124034	-0.0870692	0.176016	-0.065699	0.197386	0.234351	-0.234351	-0.197386	0.065699	-0.176016	0.0870692	0.124034	0.0379755	0.30106	0.338025	0.359395	-0.373283	-0.334076	-0.0550328	-0.31141	-0.0323662	0.00684081	-0.084438	0.194606
_____OTU1005	-0.0925292	-0.148047	0.351611	-0.148047	0.185058	-0.148047	-0.190192	0.204822	-0.190192	0.0731507	-0.190192	0.160932	-0.234082	0.0292603	-0.234082	0.160932	0.424274	0.160932	0.0292603	-0.234082	0.0292603	0.0827606	-0.289662	-0.0413803	-0.289662	0.0827606	0.331042	0.0827606	-0.0413803	-0.289662	-0.0413803	0.0413803	0.289662	0.0413803	-0.0827606	-0.331042	-0.0827606	0.289662	0.0413803	0.289662	-0.0827606	-0.0292603	0.234082	-0.0292603	-0.160932	-0.424274	-0.160932	0.234082	-0.0292603
_____OTU164	0.00950193	-0.306255	-0.179075	0.259476	-0.0211966	0.237548	-0.234604	-0.134059	0.212646	-0.00924546	0.19531	-0.383687	-0.0369818	-0.258873	-0.0543171	0.0635625	-0.158329	0.0462273	0.188376	0.392932	0.171041	-0.354661	-0.0277845	-0.236985	-0.0441283	0.0670097	-0.142191	0.0506658	0.184685	0.377542	0.168341	-0.168341	-0.377542	-0.184685	-0.0506658	0.142191	-0.0670097	0.0441283	0.236985	0.0277845	0.354661	-0.171041	-0.392932	-0.188376	-0.0462273	0.158329	-0.0635625	0.0543171	0.258873
_____OTU172	-0.0924943	-0.270083	-0.173889	0.0258984	0.122092	0.388476	-0.286643	-0.210595	-0.0526487	0.0233994	0.233994	-0.350991	-0.193045	-0.116997	0.0935977	-0.116997	-0.040949	0.169646	0.116997	0.327592	0.40364	-0.399859	-0.250946	-0.179247	0.0193035	-0.179247	-0.107548	0.0910024	0.0413647	0.239915	0.311614	-0.311614	-0.239915	-0.0413647	-0.0910024	0.107548	0.179247	-0.0193035	0.179247	0.250946	0.399859	-0.40364	-0.327592	-0.116997	-0.169646	0.040949	0.116997	-0.0935977	0.116997
_____OTU377	-0.0916984	-0.126085	-0.0229246	0.458492	-0.126085	-0.0916984	-0.172173	-0.0906175	0.289976	-0.172173	-0.144988	-0.117803	0.262791	-0.199358	-0.172173	0.344346	-0.117803	-0.0906175	0.262791	0.289976	-0.172173	-0.179413	0.179413	-0.256305	-0.230674	0.256305	-0.179413	-0.153783	0.179413	0.205044	-0.230674	0.230674	-0.205044	-0.179413	0.153783	0.179413	-0.256305	0.230674	0.256305	-0.179413	0.179413	0.172173	-0.289976	-0.262791	0.0906175	0.117803	-0.344346	0.172173	0.199358
_____OTU38	0.00101789	-0.11095	-0.0702343	-0.190345	0.0776988	0.292812	-0.0869088	-0.0547204	-0.149676	0.062231	0.232293	-0.143239	-0.238194	-0.0262872	0.143775	-0.206006	0.00590121	0.175963	-0.0890547	0.0810076	0.292915	-0.134288	-0.223813	-0.0240251	0.136311	-0.193466	0.00632241	0.166659	-0.0832029	0.0771334	0.276921	-0.276921	-0.0771334	0.0832029	-0.166659	-0.00632241	0.193466	-0.136311	0.0240251	0.223813	0.134288	-0.292915	-0.0810076	0.0890547	-0.175963	-0.00590121	0.206006	-0.143775	0.0262872
_____OTU464	-0.102164	-0.0810266	-0.165576	-0.144439	0.0457977	0.447408	-0.144825	-0.211667	-0.194957	-0.0445615	0.272939	-0.194957	-0.178246	-0.0278509	0.28965	-0.245088	-0.0946932	0.222808	-0.0779826	0.239518	0.389913	-0.259955	-0.2442	-0.102407	0.196936	-0.30722	-0.165426	0.133916	-0.149671	0.149671	0.291465	-0.291465	-0.149671	0.149671	-0.133916	0.165426	0.30722	-0.196936	0.102407	0.2442	0.259955	-0.389913	-0.239518	0.0779826	-0.222808	0.0946932	0.245088	-0.28965	0.0278509
_____OTU485	-0.215846	-0.164043	-0.215846	-0.00863385	0.474862	0.129508	-0.300329	-0.341283	-0.177467	0.20477	-0.0682566	-0.300329	-0.136513	0.245724	-0.0273026	-0.177467	0.20477	-0.0682566	0.368586	0.0955592	0.477796	-0.444035	-0.289588	0.0707882	-0.186624	-0.3282	0.0321765	-0.225235	0.186624	-0.0707882	0.289588	-0.289588	0.0707882	-0.186624	0.225235	-0.0321765	0.3282	0.186624	-0.0707882	0.289588	0.444035	-0.477796	-0.0955592	-0.368586	0.0682566	-0.20477	0.177467	0.0273026	-0.245724
_____OTU49	-0.237044	-0.321174	0.0994768	0.139223	0.0126968	0.306821	-0.44131	-0.108756	-0.0773341	-0.177362	0.0551638	-0.175267	-0.143845	-0.243873	-0.011347	0.188709	0.088681	0.321207	0.120103	0.352629	0.252601	-0.341926	-0.3123	-0.406608	-0.18738	0.00123439	-0.0930729	0.126155	-0.0634476	0.15578	0.0614726	-0.0614726	-0.15578	0.0634476	-0.126155	0.0930729	-0.00123439	0.18738	0.406608	0.3123	0.341926	-0.252601	-0.352629	-0.120103	-0.321207	-0.088681	-0.188709	0.011347	0.243873
_____OTU538	-0.0887095	-0.0887095	-0.0221774	0.377015	-0.0887095	-0.0887095	-0.140262	-0.0876637	0.227926	-0.140262	-0.140262	-0.0876637	0.227926	-0.140262	-0.140262	0.280524	-0.0876637	-0.0876637	0.227926	0.227926	-0.140262	-0.14877	0.14877	-0.19836	-0.19836	0.19836	-0.14877	-0.14877	0.14877	0.14877	-0.19836	0.19836	-0.14877	-0.14877	0.14877	0.14877	-0.19836	0.19836	0.19836	-0.14877	0.14877	0.140262	-0.227926	-0.227926	0.0876637	0.0876637	-0.280524	0.140262	0.140262
_____OTU575	-0.0212335	-0.137053	-0.113889	-0.090725	-0.137053	0.499952	-0.125136	-0.106824	-0.0885109	-0.125136	0.378461	-0.198387	-0.180074	-0.216699	0.286898	-0.161761	-0.198387	0.30521	-0.180074	0.323523	0.286898	-0.202867	-0.185602	-0.220132	0.254663	-0.168337	-0.202867	0.271928	-0.185602	0.289194	0.254663	-0.254663	-0.289194	0.185602	-0.271928	0.202867	0.168337	-0.254663	0.220132	0.185602	0.202867	-0.286898	-0.323523	0.180074	-0.30521	0.198387	0.161761	-0.286898	0.216699
_____OTU653	-0.156558	0.421503	-0.156558	-0.156558	0.0963436	-0.0481718	0.209457	-0.24754	-0.24754	-0.0476039	-0.161853	0.209457	0.209457	0.409394	0.295144	-0.24754	-0.0476039	-0.161853	-0.0476039	-0.161853	0.0380832	0.0807866	0.0807866	0.269289	0.161573	-0.350075	-0.161573	-0.269289	-0.161573	-0.269289	-0.0807866	0.0807866	0.269289	0.161573	0.269289	0.161573	0.350075	-0.161573	-0.269289	-0.0807866	-0.0807866	-0.0380832	0.161853	0.0476039	0.161853	0.0476039	0.24754	-0.295144	-0.409394
_____OTU748	-0.137339	-0.212251	0.0124854	0.16231	-0.0624269	0.237222	-0.276376	-0.0987056	0.0197411	-0.157929	0.0789645	-0.157929	-0.0394822	-0.217152	0.0197411	0.138188	-0.0394822	0.197411	0.0789645	0.315858	0.138188	-0.251263	-0.139591	-0.3071	-0.0837545	0.0279182	-0.139591	0.0837545	-0.0279182	0.195427	0.0279182	-0.0279182	-0.195427	0.0279182	-0.0837545	0.139591	-0.0279182	0.0837545	0.3071	0.139591	0.251263	-0.138188	-0.315858	-0.0789645	-0.197411	0.0394822	-0.138188	-0.0197411	0.217152
_____OTU812	-0.154919	-0.154919	0.0516398	-0.154919	-0.0516398	0.464758	-0.244949	-0.0816497	-0.244949	-0.163299	0.244949	-0.0816497	-0.244949	-0.163299	0.244949	-0.0816497	-6.44617e-17	0.408248	-0.163299	0.244949	0.326599	-0.19245	-0.34641	-0.26943	0.11547	-0.19245	-0.11547	0.26943	-0.26943	0.11547	0.19245	-0.19245	-0.11547	0.26943	-0.26943	0.11547	0.19245	-0.11547	0.26943	0.34641	0.19245	-0.326599	-0.244949	0.163299	-0.408248	-1.28923e-16	0.0816497	-0.244949	0.163299
____g:Corynascella	0.0752129	-0.00974981	0.130926	0.54599	-0.357957	-0.384421	0.0517531	0.162967	0.491104	-0.223529	-0.244451	0.0957982	0.423935	-0.290698	-0.31162	0.535149	-0.179484	-0.200406	0.148652	0.127731	-0.586902	0.14638	0.45575	-0.218012	-0.237737	0.560604	-0.113159	-0.132884	0.196211	0.176486	-0.497276	0.497276	-0.176486	-0.196211	0.132884	0.113159	-0.560604	0.237737	0.218012	-0.45575	-0.14638	0.586902	-0.127731	-0.148652	0.200406	0.179484	-0.535149	0.31162	0.290698
_____OTU157	-0.0531752	0.0537151	0.121736	0.588166	-0.368987	-0.341455	0.000426789	0.0542022	0.422948	-0.333749	-0.311983	0.138706	0.507452	-0.249245	-0.227478	0.561227	-0.195469	-0.173703	0.173276	0.195042	-0.561654	0.0911391	0.438796	-0.274625	-0.254103	0.489496	-0.223925	-0.203403	0.123732	0.144253	-0.569167	0.569167	-0.144253	-0.123732	0.203403	0.223925	-0.489496	0.254103	0.274625	-0.438796	-0.0911391	0.561654	-0.195042	-0.173276	0.173703	0.195469	-0.561227	0.227478	0.249245
_____OTU293	0.316607	-0.10742	-0.0169611	-0.0678443	-0.0169611	-0.10742	0.165376	0.236891	0.196664	0.236891	0.165376	-0.0983319	-0.138559	-0.0983319	-0.169846	-0.0670445	-0.0268178	-0.0983319	-0.0670445	-0.138559	-0.0983319	0.143276	0.10535	0.143276	0.0758522	0.172774	0.210701	0.143276	0.172774	0.10535	0.143276	-0.143276	-0.10535	-0.172774	-0.143276	-0.210701	-0.172774	-0.0758522	-0.143276	-0.10535	-0.143276	0.0983319	0.138559	0.0670445	0.0983319	0.0268178	0.0670445	0.169846	0.0983319
_____OTU471	-0.282169	-0.0242927	0.278432	0.592368	-0.259745	-0.304593	-0.242279	-0.00295463	0.245234	-0.428421	-0.463876	0.200915	0.449103	-0.224552	-0.260007	0.688428	0.0147731	-0.0206824	0.262962	0.227506	-0.446148	-0.0208924	0.213102	-0.422026	-0.455453	0.43874	-0.196388	-0.229816	0.0376062	0.00417847	-0.630949	0.630949	-0.00417847	-0.0376062	0.229816	0.196388	-0.43874	0.455453	0.422026	-0.213102	0.0208924	0.446148	-0.227506	-0.262962	0.0206824	-0.0147731	-0.688428	0.260007	0.224552
____g:Dichotomopilus	0.0127472	-0.140219	0.206504	0.140219	-0.160614	-0.058637	-0.100775	0.173334	0.12093	-0.116899	-0.0362791	0.0524032	0	-0.23783	-0.15721	0.274109	0.0362791	0.116899	-0.0161241	0.0644962	-0.173334	0.0589074	0.00950119	-0.214727	-0.138717	0.267934	0.0437055	0.119715	-0.00570071	0.0703088	-0.153919	0.153919	-0.0703088	0.00570071	-0.119715	-0.0437055	-0.267934	0.138717	0.214727	-0.00950119	-0.0589074	0.173334	-0.0644962	0.0161241	-0.116899	-0.0362791	-0.274109	0.15721	0.23783
_____OTU399	0.0127472	-0.140219	0.206504	0.140219	-0.160614	-0.058637	-0.100775	0.173334	0.12093	-0.116899	-0.0362791	0.0524032	0	-0.23783	-0.15721	0.274109	0.0362791	0.116899	-0.0161241	0.0644962	-0.173334	0.0589074	0.00950119	-0.214727	-0.138717	0.267934	0.0437055	0.119715	-0.00570071	0.0703088	-0.153919	0.153919	-0.0703088	0.00570071	-0.119715	-0.0437055	-0.267934	0.138717	0.214727	-0.00950119	-0.0589074	0.173334	-0.0644962	0.0161241	-0.116899	-0.0362791	-0.274109	0.15721	0.23783
____g:Humicola	0.32549	-0.376844	0.0528384	-0.0670572	-0.0805043	0.146077	-0.040599	0.299095	0.204309	0.193678	0.372807	-0.256149	-0.350935	-0.361566	-0.182437	-0.011241	-0.0218718	0.157257	-0.116658	0.0624708	0.05184	0.00110627	-0.0882586	-0.0982815	0.0706025	0.232008	0.221985	0.390869	0.13262	0.301504	0.291481	-0.291481	-0.301504	-0.13262	-0.390869	-0.221985	-0.232008	-0.0706025	0.0982815	0.0882586	-0.00110627	-0.05184	-0.0624708	0.116658	-0.157257	0.0218718	0.011241	0.182437	0.361566
_____OTU1016	-0.140642	0.328165	0.140642	-0.140642	-0.140642	-0.0468807	0.14825	0	-0.222375	-0.222375	-0.14825	0.370625	0.14825	0.14825	0.222375	0	0	0.0741249	-0.222375	-0.14825	-0.14825	0.2446	0.0349428	0.0349428	0.104828	-0.104828	-0.104828	-0.0349428	-0.314485	-0.2446	-0.2446	0.2446	0.2446	0.314485	0.0349428	0.104828	0.104828	-0.104828	-0.0349428	-0.0349428	-0.2446	0.14825	0.14825	0.222375	-0.0741249	0	0	-0.222375	-0.14825
_____OTU3	0.37151	-0.335181	0.0708789	-0.0374991	-0.097297	0.0275885	0.0287203	0.349739	0.264059	0.216784	0.315515	-0.208949	-0.29463	-0.341904	-0.243173	0.0263891	-0.0208853	0.0778453	-0.106566	-0.007835	-0.0551094	0.0799078	-0.00087238	-0.0454431	0.047641	0.301787	0.257216	0.3503	0.176436	0.26952	0.22495	-0.22495	-0.26952	-0.176436	-0.3503	-0.257216	-0.301787	-0.047641	0.0454431	0.00087238	-0.0799078	0.0551094	0.007835	0.106566	-0.0778453	0.0208853	-0.0263891	0.243173	0.341904
_____OTU33	-0.228283	-0.290629	-0.0948831	-0.174296	0.0879752	0.700115	-0.410235	-0.255485	-0.318266	-0.110923	0.373016	-0.304774	-0.367555	-0.160212	0.323727	-0.212805	-0.00546124	0.478478	-0.0682425	0.415697	0.62304	-0.457495	-0.516686	-0.321201	0.135061	-0.370786	-0.175301	0.280961	-0.234491	0.221771	0.417256	-0.417256	-0.221771	0.234491	-0.280961	0.175301	0.370786	-0.135061	0.321201	0.516686	0.457495	-0.62304	-0.415697	0.0682425	-0.478478	0.00546124	0.212805	-0.323727	0.160212
_____OTU572	0.440309	-0.0421165	-0.0421165	-0.111035	-0.0880619	-0.15698	0.314799	0.314799	0.260315	0.278476	0.223992	-0.0665921	-0.121077	-0.102915	-0.1574	-0.121077	-0.102915	-0.1574	-0.1574	-0.211884	-0.193722	0.265404	0.214035	0.231158	0.17979	0.214035	0.231158	0.17979	0.17979	0.128421	0.145544	-0.145544	-0.128421	-0.17979	-0.17979	-0.231158	-0.214035	-0.17979	-0.231158	-0.214035	-0.265404	0.193722	0.211884	0.1574	0.1574	0.102915	0.121077	0.1574	0.102915
_____OTU754	-0.179605	0.0359211	-0.107763	-0.179605	0.0359211	0.395132	-0.113592	-0.227185	-0.283981	-0.113592	0.170389	-0.0567962	-0.113592	0.0567962	0.340777	-0.227185	-0.0567962	0.227185	-0.113592	0.170389	0.340777	-0.187418	-0.240966	-0.0803219	0.187418	-0.348062	-0.187418	0.0803219	-0.240966	0.026774	0.187418	-0.187418	-0.026774	0.240966	-0.0803219	0.187418	0.348062	-0.187418	0.0803219	0.240966	0.187418	-0.340777	-0.170389	0.113592	-0.227185	0.0567962	0.227185	-0.340777	-0.0567962
_____OTU918	0.400577	-0.0801154	-0.0480693	-0.112162	-0.112162	-0.0480693	0.253347	0.278682	0.228013	0.228013	0.278682	-0.101339	-0.152008	-0.152008	-0.101339	-0.126674	-0.126674	-0.0760042	-0.177343	-0.126674	-0.126674	0.203029	0.155258	0.155258	0.203029	0.179144	0.179144	0.226915	0.131372	0.179144	0.179144	-0.179144	-0.179144	-0.131372	-0.226915	-0.179144	-0.179144	-0.203029	-0.155258	-0.155258	-0.203029	0.126674	0.126674	0.177343	0.0760042	0.126674	0.126674	0.101339	0.152008
____g:Taifanglania	-0.133502	-0.133502	0.203766	-0.133502	-0.0491849	0.245925	-0.211085	0.0555487	-0.211085	-0.144427	0.0888779	0.0555487	-0.211085	-0.144427	0.0888779	0.0555487	0.122207	0.355512	-0.144427	0.0888779	0.155536	-0.0471346	-0.298519	-0.235673	-0.0157115	-0.0471346	0.0157115	0.235673	-0.235673	-0.0157115	0.0471346	-0.0471346	0.0157115	0.235673	-0.235673	-0.0157115	0.0471346	0.0157115	0.235673	0.298519	0.0471346	-0.155536	-0.0888779	0.144427	-0.355512	-0.122207	-0.0555487	-0.0888779	0.144427
_____OTU524	-0.133502	-0.133502	0.203766	-0.133502	-0.0491849	0.245925	-0.211085	0.0555487	-0.211085	-0.144427	0.0888779	0.0555487	-0.211085	-0.144427	0.0888779	0.0555487	0.122207	0.355512	-0.144427	0.0888779	0.155536	-0.0471346	-0.298519	-0.235673	-0.0157115	-0.0471346	0.0157115	0.235673	-0.235673	-0.0157115	0.0471346	-0.0471346	0.0157115	0.235673	-0.235673	-0.0157115	0.0471346	0.0157115	0.235673	0.298519	0.0471346	-0.155536	-0.0888779	0.144427	-0.355512	-0.122207	-0.0555487	-0.0888779	0.144427
____g:Thielavia	-0.181673	-0.214157	-0.0697816	0.045719	-0.0697816	0.489674	-0.312931	-0.198792	-0.107481	-0.198792	0.243497	-0.224473	-0.133162	-0.224473	0.217815	-0.0190232	-0.110334	0.331954	-0.0190232	0.423265	0.331954	-0.347046	-0.260957	-0.347046	0.0699473	-0.153346	-0.239435	0.177559	-0.153346	0.263648	0.177559	-0.177559	-0.263648	0.153346	-0.177559	0.239435	0.153346	-0.0699473	0.347046	0.260957	0.347046	-0.331954	-0.423265	0.0190232	-0.331954	0.110334	0.0190232	-0.217815	0.224473
_____OTU270	-0.167799	-0.210279	-0.061597	0.0361086	-0.104078	0.507644	-0.298897	-0.181353	-0.10411	-0.214937	0.268671	-0.214937	-0.137694	-0.248521	0.235087	-0.0201503	-0.130977	0.352631	-0.0537343	0.429874	0.319047	-0.327714	-0.254889	-0.359377	0.0965728	-0.144068	-0.248556	0.207394	-0.175731	0.280219	0.175731	-0.175731	-0.280219	0.175731	-0.207394	0.248556	0.144068	-0.0965728	0.359377	0.254889	0.327714	-0.319047	-0.429874	0.0537343	-0.352631	0.130977	0.0201503	-0.235087	0.248521
_____OTU477	-0.199406	-0.180999	-0.0889658	0.0766947	0.0951014	0.297575	-0.300737	-0.227978	-0.097012	-0.0824602	0.0776096	-0.213426	-0.0824602	-0.0679084	0.0921614	-0.0097012	0.0048506	0.16492	0.135817	0.295887	0.310438	-0.349849	-0.226373	-0.212653	-0.061738	-0.157775	-0.144055	0.00685978	-0.0205793	0.130336	0.144055	-0.144055	-0.130336	0.0205793	-0.00685978	0.144055	0.157775	0.061738	0.212653	0.226373	0.349849	-0.310438	-0.295887	-0.135817	-0.16492	-0.0048506	0.0097012	-0.0921614	0.0679084
___f:Lasiosphaeriaceae	-0.0321612	-0.349851	-0.138058	-0.134528	0.556154	0.0984447	-0.302007	-0.13457	-0.131779	0.414252	0.0524017	-0.385726	-0.382935	0.163096	-0.198754	-0.215498	0.330534	-0.031317	0.333324	-0.0285264	0.517505	-0.387638	-0.385007	0.129797	-0.211359	-0.227145	0.287659	-0.0534975	0.29029	-0.0508665	0.463937	-0.463937	0.0508665	-0.29029	0.0534975	-0.287659	0.227145	0.211359	-0.129797	0.385007	0.387638	-0.517505	0.0285264	-0.333324	0.031317	-0.330534	0.215498	0.198754	-0.163096
____g:Apodus	-0.207012	-0.214799	-0.199225	-0.164182	0.624281	0.160937	-0.333471	-0.321158	-0.293455	0.32988	-0.0364253	-0.327315	-0.299611	0.323723	-0.0425817	-0.287298	0.336036	-0.0302689	0.36374	-0.00256516	0.620769	-0.462893	-0.436773	0.150912	-0.194444	-0.425165	0.16252	-0.182835	0.18864	-0.156716	0.430969	-0.430969	0.156716	-0.18864	0.182835	-0.16252	0.425165	0.194444	-0.150912	0.436773	0.462893	-0.620769	0.00256516	-0.36374	0.0302689	-0.336036	0.287298	0.0425817	-0.323723
_____OTU161	-0.207012	-0.214799	-0.199225	-0.164182	0.624281	0.160937	-0.333471	-0.321158	-0.293455	0.32988	-0.0364253	-0.327315	-0.299611	0.323723	-0.0425817	-0.287298	0.336036	-0.0302689	0.36374	-0.00256516	0.620769	-0.462893	-0.436773	0.150912	-0.194444	-0.425165	0.16252	-0.182835	0.18864	-0.156716	0.430969	-0.430969	0.156716	-0.18864	0.182835	-0.16252	0.425165	0.194444	-0.150912	0.436773	0.462893	-0.620769	0.00256516	-0.36374	0.0302689	-0.336036	0.287298	0.0425817	-0.323723
____g:Cercophora	-0.278634	-0.286199	0.0466491	-0.134904	0.477838	0.175249	-0.44654	-0.1834	-0.326931	0.157485	-0.0817327	-0.189381	-0.332911	0.151504	-0.0877131	-0.0697718	0.414644	0.175426	0.271113	0.0318957	0.516311	-0.386231	-0.521553	-0.0648417	-0.290378	-0.273463	0.183248	-0.0422881	0.0479265	-0.17761	0.279101	-0.279101	0.17761	-0.0479265	0.0422881	-0.183248	0.273463	0.290378	0.0648417	0.521553	0.386231	-0.516311	-0.0318957	-0.271113	-0.175426	-0.414644	0.0697718	0.0877131	-0.151504
_____OTU143	-0.278634	-0.286199	0.0466491	-0.134904	0.477838	0.175249	-0.44654	-0.1834	-0.326931	0.157485	-0.0817327	-0.189381	-0.332911	0.151504	-0.0877131	-0.0697718	0.414644	0.175426	0.271113	0.0318957	0.516311	-0.386231	-0.521553	-0.0648417	-0.290378	-0.273463	0.183248	-0.0422881	0.0479265	-0.17761	0.279101	-0.279101	0.17761	-0.0479265	0.0422881	-0.183248	0.273463	0.290378	0.0648417	0.521553	0.386231	-0.516311	-0.0318957	-0.271113	-0.175426	-0.414644	0.0697718	0.0877131	-0.151504
____g:Cladorrhinum	-0.173917	-0.173917	0.118996	-0.173917	0.302067	0.100689	-0.274987	-0.043419	-0.274987	0.101311	-0.057892	-0.043419	-0.274987	0.101311	-0.057892	-0.043419	0.332879	0.173676	0.101311	-0.057892	0.318406	-0.170566	-0.388891	-0.0341132	-0.184211	-0.170566	0.184211	0.0341132	-0.0341132	-0.184211	0.170566	-0.170566	0.184211	0.0341132	-0.0341132	-0.184211	0.170566	0.184211	0.0341132	0.388891	0.170566	-0.318406	0.057892	-0.101311	-0.173676	-0.332879	0.043419	0.057892	-0.101311
_____OTU1104	-0.0944176	-0.0944176	-0.0646015	-0.0944176	-0.00496935	0.352824	-0.149287	-0.125716	-0.149287	-0.0785723	0.204288	-0.125716	-0.149287	-0.0785723	0.204288	-0.125716	-0.0550006	0.22786	-0.0785723	0.204288	0.275003	-0.188901	-0.211124	-0.144453	0.12223	-0.188901	-0.12223	0.144453	-0.144453	0.12223	0.188901	-0.188901	-0.12223	0.144453	-0.144453	0.12223	0.188901	-0.12223	0.144453	0.211124	0.188901	-0.275003	-0.204288	0.0785723	-0.22786	0.0550006	0.125716	-0.204288	0.0785723
_____OTU651	-0.140587	-0.140587	0.192382	-0.140587	0.369965	-0.140587	-0.222287	0.0409476	-0.222287	0.181339	-0.222287	0.0409476	-0.222287	0.181339	-0.222287	0.0409476	0.444574	0.0409476	0.181339	-0.222287	0.181339	-0.0661813	-0.314361	0.0661813	-0.314361	-0.0661813	0.314361	-0.0661813	0.0661813	-0.314361	0.0661813	-0.0661813	0.314361	-0.0661813	0.0661813	-0.314361	0.0661813	0.314361	-0.0661813	0.314361	0.0661813	-0.181339	0.222287	-0.181339	-0.0409476	-0.444574	-0.0409476	0.222287	-0.181339
____g:Echria	0.323157	-0.192188	-0.0679207	0.0161426	0.0709665	-0.150157	0.103539	0.201782	0.26824	0.311582	0.136768	-0.205634	-0.139176	-0.0958342	-0.270647	-0.0409342	0.0024079	-0.172405	0.0688658	-0.105947	-0.0626053	0.0469928	0.10965	0.150513	-0.0143022	0.202274	0.243137	0.0783214	0.305794	0.140979	0.181842	-0.181842	-0.140979	-0.305794	-0.0783214	-0.243137	-0.202274	0.0143022	-0.150513	-0.10965	-0.0469928	0.0626053	0.105947	-0.0688658	0.172405	-0.0024079	0.0409342	0.270647	0.0958342
_____OTU201	-0.078948	-0.245932	-0.0210149	0.173231	0.292505	-0.119842	-0.25684	-0.0790277	0.0745375	0.168832	-0.157157	-0.21104	-0.0574747	0.0368197	-0.289169	0.120338	0.214632	-0.111357	0.368197	0.042208	0.136502	-0.257815	-0.113032	-0.0241304	-0.331476	0.054611	0.143513	-0.163833	0.288295	-0.0190503	0.0698513	-0.0698513	0.0190503	-0.288295	0.163833	-0.143513	-0.054611	0.331476	0.0241304	0.113032	0.257815	-0.136502	-0.042208	-0.368197	0.111357	-0.214632	-0.120338	0.289169	-0.0368197
_____OTU263	0.433011	-0.0714468	-0.0671167	-0.0909323	-0.101758	-0.101758	0.285842	0.289265	0.270437	0.261879	0.261879	-0.109544	-0.128372	-0.13693	-0.13693	-0.124949	-0.133507	-0.133507	-0.152335	-0.152335	-0.160893	0.219468	0.201717	0.193648	0.193648	0.204945	0.196876	0.196876	0.179125	0.179125	0.171056	-0.171056	-0.179125	-0.179125	-0.196876	-0.196876	-0.204945	-0.193648	-0.193648	-0.201717	-0.219468	0.160893	0.152335	0.152335	0.133507	0.133507	0.124949	0.13693	0.13693
____g:Podospora	-0.20784	-0.0753043	0.141572	-0.11145	-0.00301217	0.256035	-0.223845	-0.0523893	-0.252421	-0.166693	0.0381013	0.0523893	-0.147642	-0.0619146	0.14288	0.0238133	0.109541	0.314336	-0.0904906	0.114304	0.200032	-0.105522	-0.294113	-0.213288	-0.0202063	-0.132463	-0.0516382	0.141444	-0.24023	-0.0471479	0.0336771	-0.0336771	0.0471479	0.24023	-0.141444	0.0516382	0.132463	0.0202063	0.213288	0.294113	0.105522	-0.200032	-0.114304	0.0904906	-0.314336	-0.109541	-0.0238133	-0.14288	0.0619146
_____OTU317	-0.229244	-0.0247831	0.291202	-0.0712515	-0.0898388	0.123916	-0.200826	0.048982	-0.237562	-0.252257	-0.0832693	0.210622	-0.075922	-0.0906166	0.0783711	0.173886	0.159191	0.328179	-0.127353	0.0416347	0.0269401	0.0277084	-0.242448	-0.256303	-0.0969793	-0.00692709	-0.0207813	0.138542	-0.290938	-0.131615	-0.145469	0.145469	0.131615	0.290938	-0.138542	0.0207813	0.00692709	0.0969793	0.256303	0.242448	-0.0277084	-0.0269401	-0.0416347	0.127353	-0.328179	-0.159191	-0.173886	-0.0783711	0.0906166
_____OTU623	-0.12051	-0.12051	-0.0959994	-0.132765	0.11234	0.357444	-0.190543	-0.171166	-0.200231	-0.00645908	0.187313	-0.171166	-0.200231	-0.00645908	0.187313	-0.180854	0.0129182	0.20669	-0.0161477	0.177625	0.371397	-0.251199	-0.278603	-0.0959124	0.0867779	-0.260334	-0.0776434	0.105047	-0.105047	0.0776434	0.260334	-0.260334	-0.0776434	0.105047	-0.105047	0.0776434	0.260334	-0.0867779	0.0959124	0.278603	0.251199	-0.371397	-0.177625	0.0161477	-0.20669	-0.0129182	0.180854	-0.187313	0.00645908
____g:Schizothecium	-0.147298	-0.190621	-0.121304	0.0606521	0.294596	0.103975	-0.267148	-0.212349	-0.0684996	0.116449	-0.0342498	-0.246598	-0.102749	0.0821995	-0.0684996	-0.0479497	0.136999	-0.0136999	0.280848	0.130149	0.315098	-0.342285	-0.206662	-0.032291	-0.174371	-0.154997	0.0193746	-0.122706	0.154997	0.0129164	0.187288	-0.187288	-0.0129164	-0.154997	0.122706	-0.0193746	0.154997	0.174371	0.032291	0.206662	0.342285	-0.315098	-0.130149	-0.280848	0.0136999	-0.136999	0.0479497	0.0684996	-0.0821995
_____OTU259	-0.213251	-0.225795	-0.112898	0.15053	0.188163	0.213251	-0.347097	-0.257843	-0.0495852	-0.0198341	0	-0.26776	-0.0595023	-0.0297511	-0.00991704	0.0297511	0.0595023	0.0793364	0.26776	0.287594	0.317345	-0.411395	-0.215047	-0.186998	-0.168298	-0.130898	-0.102849	-0.0841489	0.0934988	0.112199	0.140248	-0.140248	-0.112199	-0.0934988	0.0841489	0.102849	0.130898	0.168298	0.186998	0.215047	0.411395	-0.317345	-0.287594	-0.26776	-0.0793364	-0.0595023	-0.0297511	0.00991704	0.0297511
_____OTU749	0	-0.0776297	-0.0970371	-0.0970371	0.368741	-0.0970371	-0.0613716	-0.0767146	-0.0767146	0.291515	-0.0767146	-0.138086	-0.138086	0.230144	-0.138086	-0.153429	0.214801	-0.153429	0.214801	-0.153429	0.214801	-0.130189	-0.130189	0.216982	-0.130189	-0.144654	0.202516	-0.144654	0.202516	-0.144654	0.202516	-0.202516	0.144654	-0.202516	0.144654	-0.202516	0.144654	0.130189	-0.216982	0.130189	0.130189	-0.214801	0.153429	-0.214801	0.153429	-0.214801	0.153429	0.138086	-0.230144
___f:Sordariaceae	-0.145479	-0.189122	-0.145479	0.145479	0.189122	0.145479	-0.264525	-0.230022	3.63201e-17	0.0345033	3.63201e-17	-0.264525	-0.0345033	0	-0.0345033	3.63201e-17	0.0345033	3.63201e-17	0.264525	0.230022	0.264525	-0.35783	-0.140963	-0.108433	-0.140963	-0.108433	-0.0759033	-0.108433	0.140963	0.108433	0.140963	-0.140963	-0.108433	-0.140963	0.108433	0.0759033	0.108433	0.140963	0.108433	0.140963	0.35783	-0.264525	-0.230022	-0.264525	0	-0.0345033	0	0.0345033	7.26402e-17
____g:Neurospora	-0.145479	-0.189122	-0.145479	0.145479	0.189122	0.145479	-0.264525	-0.230022	3.63201e-17	0.0345033	3.63201e-17	-0.264525	-0.0345033	0	-0.0345033	3.63201e-17	0.0345033	3.63201e-17	0.264525	0.230022	0.264525	-0.35783	-0.140963	-0.108433	-0.140963	-0.108433	-0.0759033	-0.108433	0.140963	0.108433	0.140963	-0.140963	-0.108433	-0.140963	0.108433	0.0759033	0.108433	0.140963	0.108433	0.140963	0.35783	-0.264525	-0.230022	-0.264525	0	-0.0345033	0	0.0345033	7.26402e-17
_____OTU381	-0.145479	-0.189122	-0.145479	0.145479	0.189122	0.145479	-0.264525	-0.230022	3.63201e-17	0.0345033	3.63201e-17	-0.264525	-0.0345033	0	-0.0345033	3.63201e-17	0.0345033	3.63201e-17	0.264525	0.230022	0.264525	-0.35783	-0.140963	-0.108433	-0.140963	-0.108433	-0.0759033	-0.108433	0.140963	0.108433	0.140963	-0.140963	-0.108433	-0.140963	0.108433	0.0759033	0.108433	0.140963	0.108433	0.140963	0.35783	-0.264525	-0.230022	-0.264525	0	-0.0345033	0	0.0345033	7.26402e-17
___f:Sordariales_ic	-0.198077	-0.245999	-0.111818	0.127792	0.00319479	0.424907	-0.351073	-0.244993	-0.0555655	-0.154068	0.179325	-0.282879	-0.093451	-0.191953	0.141439	0.0126285	-0.0858739	0.247519	0.103554	0.436947	0.338444	-0.414339	-0.235744	-0.328613	-0.0142875	-0.135732	-0.228601	0.0857252	-0.0500064	0.264319	0.17145	-0.17145	-0.264319	0.0500064	-0.0857252	0.228601	0.135732	0.0142875	0.328613	0.235744	0.414339	-0.338444	-0.436947	-0.103554	-0.247519	0.0858739	-0.0126285	-0.141439	0.191953
____g:Paecilomyces	-0.112002	-0.168952	-0.100612	-0.0322717	0.00189833	0.411938	-0.222113	-0.168086	-0.114058	-0.0870443	0.237121	-0.213108	-0.159081	-0.132067	0.192098	-0.105053	-0.0780397	0.246125	-0.0240122	0.300153	0.327167	-0.284402	-0.233464	-0.207995	0.0976304	-0.182526	-0.157058	0.148568	-0.10612	0.199506	0.224974	-0.224974	-0.199506	0.10612	-0.148568	0.157058	0.182526	-0.0976304	0.207995	0.233464	0.284402	-0.327167	-0.300153	0.0240122	-0.246125	0.0780397	0.105053	-0.192098	0.132067
_____OTU390	-0.24706	-0.189155	-0.073346	0.00772063	0.0424634	0.459377	-0.344859	-0.253303	-0.189214	-0.161748	0.167852	-0.207526	-0.143437	-0.11597	0.213629	-0.0518814	-0.0244148	0.305185	0.039674	0.369273	0.39674	-0.379805	-0.319381	-0.293485	0.0172638	-0.233062	-0.207166	0.103583	-0.146743	0.164007	0.189902	-0.189902	-0.164007	0.146743	-0.103583	0.207166	0.233062	-0.0172638	0.293485	0.319381	0.379805	-0.39674	-0.369273	-0.039674	-0.305185	0.0244148	0.0518814	-0.213629	0.11597
_____OTU915	0.364804	0.0475831	-0.0793052	-0.111027	-0.111027	-0.111027	0.32602	0.225706	0.200628	0.200628	0.200628	-0.0250785	-0.050157	-0.050157	-0.050157	-0.150471	-0.150471	-0.150471	-0.175549	-0.175549	-0.175549	0.248264	0.22462	0.22462	0.22462	0.130043	0.130043	0.130043	0.106399	0.106399	0.106399	-0.106399	-0.106399	-0.106399	-0.130043	-0.130043	-0.130043	-0.22462	-0.22462	-0.22462	-0.248264	0.175549	0.175549	0.175549	0.150471	0.150471	0.150471	0.050157	0.050157
____g:Remersonia	-0.164541	-0.164541	-0.0430338	0.245546	0.0025314	0.124039	-0.260162	-0.164102	0.06404	-0.12808	-0.03202	-0.164102	0.06404	-0.12808	-0.03202	0.1601	-0.03202	0.06404	0.196122	0.292182	0.100062	-0.277359	-0.0622643	-0.243397	-0.15283	0.0283019	-0.15283	-0.0622643	0.0622643	0.15283	-0.0283019	0.0283019	-0.15283	-0.0622643	0.0622643	0.15283	-0.0283019	0.15283	0.243397	0.0622643	0.277359	-0.100062	-0.292182	-0.196122	-0.06404	0.03202	-0.1601	0.03202	0.12808
[truncated: 283 more rows]
[truncated: 23 more columns]
